# Supplementary material for: Dichotomous roles of ACBD3 in NSCLC growth and metastasis
Source: Oncogene. 2025 Apr 6;44(25):2078–90. doi: 10.1038/s41388-025-03360-w (PMC12167707; doi:10.1038/s41388-025-03360-w)
Supplement: Supplementary file 3 — Supplementary table 1 [file 41388_2025_3360_MOESM3_ESM.xlsx]

## Sheet: Sheet1
Alternate ID	Molecular Weight	PI4K2A	PI4K2A	CTL	CTL	PI4KB	PI4KB	PI4K2A/CTL	PI4KB/CTL
PI4K2A	54 kDa	221.44	177.25	1	1	0	0	199.345	0
SPTBN2	271 kDa	8.3787	15.639	0	0.86884	1.9051	1.0565	27.6434	3.40868
SNX3	19 kDa	14.363	5.2131	0	0.86884	0.95257	3.1696	22.5313	4.74445
SLC12A2	131 kDa	7.1817	11.469	0	0.86884	0.95257	0	21.4662	1.09637
HRNR	282 kDa	17.954	1.0426	0.945	0	0.95257	0	20.1022	1.00801
ITGB1	88 kDa	147.23	105.31	5.67	7.8195	1.9051	4.2262	18.7212	0.454524
YKT6	22 kDa	9.5757	6.2558	0	0.86884	1.9051	0	18.2214	2.19269
HLA-A	41 kDa	9.5757	5.2131	0	0.86884	2.8577	4.2262	17.0213	8.15328
ROBO1	181 kDa	7.1817	6.2558	0	0.86884	0	0	15.466	0
ADGRL2	163 kDa	5.9848	6.2558	0	0.86884	0.95257	0	14.0884	1.09637
PKP4	132 kDa	16.757	7.2984	0	1.7377	1.9051	2.1131	13.8432	2.31237
CASK	105 kDa	11.97	15.639	1	1	0	0	13.8045	0
ARFGEF3	241 kDa	9.5757	2.0853	0	0.86884	4.7628	1.0565	13.4213	6.69778
IQGAP1	189 kDa	38.303	20.853	2.835	1.7377	1.9051	0	12.9368	0.416625
CD44	82 kDa	16.757	16.682	0.945	1.7377	1.9051	1.0565	12.4647	1.10396
ATP2B4	138 kDa	13.167	9.3836	0.945	0.86884	0.95257	1.0565	12.4325	1.10763
CDH2	100 kDa	2.3939	7.2984	0	0.86884	0.95257	1.0565	11.1554	2.31236
LRRC8A	94 kDa	9.5757	12.512	1	1	0	0	11.0438	0
DSG2	122 kDa	5.9848	4.1705	0.945	0	0.95257	1.0565	10.7463	2.126
AXL	98 kDa	11.97	7.2984	0.945	0.86884	1.9051	3.1696	10.623	2.79777
MPP7	66 kDa	3.5909	6.2558	0.945	0	0	0	10.4198	0
UACA	163 kDa	13.167	14.597	0.945	1.7377	3.8103	2.1131	10.3493	2.208
PTPRJ	146 kDa	4.7878	4.1705	0	0.86884	0	0	10.3106	0
LNPEP	117 kDa	20.348	16.682	1.89	1.7377	2.8577	5.2827	10.2076	2.24396
CDC42EP4	38 kDa	3.5909	5.2131	0	0.86884	0	0	10.1331	0
JAK1	133 kDa	5.9848	3.1279	0.945	0	0	0	9.64307	0
TAOK3	105 kDa	7.1817	1.0426	0	0.86884	0.95257	2.1131	9.46584	3.52846
ACSL4	79 kDa	3.5909	5.2131	0.945	0	0	1.0565	9.3164	1.11799
PKN3	99 kDa	5.9848	2.0853	0	0.86884	0.95257	1.0565	9.28836	2.31236
SPRY4	33 kDa	8.3787	8.341	0.945	0.86884	0	2.1131	9.21785	1.16499
ARHGAP32	231 kDa	4.7878	3.1279	0	0.86884	0.95257	2.1131	9.11065	3.52846
CDCP1	93 kDa	4.7878	3.1279	0	0.86884	0.95257	0	9.11065	1.09637
RNF149	43 kDa	4.7878	3.1279	0	0.86884	0.95257	1.0565	9.11065	2.31236
ZDHHC5	78 kDa	4.7878	3.1279	0	0.86884	0.95257	0	9.11065	1.09637
GPRIN1	102 kDa	17.954	6.2558	0.945	1.7377	2.8577	3.1696	9.02442	2.24673
CCDC88C	228 kDa	8.3787	7.2984	0	1.7377	0	5.2827	9.02175	3.04005
APP	87 kDa	3.5909	4.1705	0	0.86884	1.9051	0	8.93306	2.19269
LRP1	505 kDa	3.5909	4.1705	0	0.86884	0	0	8.93306	0
ITGA5	115 kDa	3.5909	12.512	0.945	0.86884	0	0	8.8778	0
MPRIP	117 kDa	9.5757	7.2984	1	1	0	0	8.43705	0
CNNM3	76 kDa	8.3787	8.341	1	1	0.95257	1.0565	8.35985	1.00453
SCARF2	92 kDa	10.773	4.1705	0.945	0.86884	0	0	8.2386	0
DAG1	97 kDa	10.773	5.2131	1	1	0	0	7.99305	0
STXBP2	66 kDa	4.7878	2.0853	0	0.86884	0.95257	1.0565	7.91066	2.31236
AGAP1	94 kDa	3.5909	3.1279	0	0.86884	0.95257	3.1696	7.73307	4.74445
MPP6	61 kDa	3.5909	3.1279	0	0.86884	0	0	7.73307	0
ITGAV	116 kDa	13.167	14.597	1.89	1.7377	0.95257	2.1131	7.65333	0.845073
TXNL1	32 kDa	5.9848	7.2984	0	1.7377	4.7628	7.3958	7.64413	6.99695
ITGA3	117 kDa	22.742	38.577	4.725	3.4754	2.8577	4.2262	7.47756	0.863848
CTNNB1	85 kDa	9.5757	10.426	0.945	1.7377	0.95257	1.0565	7.45581	0.748898
EPN2	68 kDa	7.1817	6.2558	0.945	0.86884	0	2.1131	7.40832	1.16499
SBF2	208 kDa	9.5757	5.2131	1	1	0	0	7.3944	0
TFRC	85 kDa	1.197	5.2131	0	0.86884	3.8103	2.1131	7.37777	6.8176
ITGB5	88 kDa	26.333	12.512	0.945	4.3442	3.8103	3.1696	7.34421	1.31965
ITGA4	115 kDa	5.9848	7.2984	0.945	0.86884	0.95257	0	7.32325	0.525168
HLA-A	41 kDa	15.56	10.426	0.945	2.6065	4.7628	5.2827	7.31691	2.82852
MET	156 kDa	7.1817	7.2984	1	1	0	0	7.24005	0
DTNB	71 kDa	5.9848	8.341	1	1	0.95257	2.1131	7.1629	1.53284
ABCC4	150 kDa	3.5909	3.1279	0.945	0	0.95257	1.0565	7.10984	2.126
MTMR12	86 kDa	3.5909	3.1279	0.945	0	1.9051	0	7.10984	2.01598
ATP1A1	113 kDa	5.9848	6.2558	0	1.7377	6.668	6.3393	7.04414	7.48535
DTNA	84 kDa	5.9848	6.2558	0	1.7377	0.95257	0	7.04414	0.548179
UTRN	394 kDa	49.075	46.918	8.505	5.213	7.6206	10.565	6.99759	1.32567
VPS35	92 kDa	2.3939	4.1705	0.945	0	2.8577	3.1696	6.94646	6.3781
SLC3A2	68 kDa	31.121	26.066	5.67	2.6065	5.7154	7.3958	6.90956	1.58415
TRIOBP	261 kDa	5.9848	12.512	0.945	1.7377	0	0	6.89484	0
MRC2	167 kDa	9.5757	4.1705	1	1	0	0	6.8731	0
GFOD2	42 kDa	1.197	5.2131	0.945	0	0	1.0565	6.78317	1.11799
2021-09-03	41 kDa	4.7878	1.0426	0	0.86884	0.95257	2.1131	6.71056	3.52846
ADCY9	151 kDa	4.7878	1.0426	0	0.86884	0	1.0565	6.71056	1.21599
ANKRD26	196 kDa	4.7878	1.0426	0	0.86884	0	0	6.71056	0
FMNL1	122 kDa	4.7878	8.341	1	1	0	0	6.5644	0
NOTCH1	272 kDa	4.7878	8.341	1	1	0.95257	0	6.5644	0.476285
STOM	32 kDa	3.5909	2.0853	0	0.86884	2.8577	3.1696	6.53308	6.93718
TULP3	50 kDa	3.5909	2.0853	0	0.86884	0.95257	0	6.53308	1.09637
ANKRD50	156 kDa	7.1817	4.1705	0	1.7377	0.95257	2.1131	6.53289	1.76421
STEAP3	55 kDa	5.9848	5.2131	0	1.7377	0.95257	2.1131	6.44409	1.76421
CNOT6L	63 kDa	2.3939	3.1279	0	0.86884	2.8577	1.0565	6.35537	4.50509
LAMTOR1	18 kDa	2.3939	3.1279	0	0.86884	0.95257	0	6.35537	1.09637
RABGEF1	57 kDa	2.3939	3.1279	0	0.86884	0.95257	4.2262	6.35537	5.96056
USP54	187 kDa	2.3939	3.1279	0	0.86884	0	0	6.35537	0
ADAM9	91 kDa	9.5757	3.1279	1	1	0	1.0565	6.3518	0.52825
APLP2	87 kDa	8.3787	3.1279	0.945	0.86884	0	0	6.34378	0
DIP2B	171 kDa	8.3787	3.1279	0.945	0.86884	1.9051	0	6.34378	1.05031
TIAM1	178 kDa	7.1817	4.1705	0.945	0.86884	0.95257	1.0565	6.25866	1.10763
CPNE8	63 kDa	7.1817	5.2131	1	1	0	0	6.1974	0
NAPA	33 kDa	5.9848	5.2131	0.945	0.86884	1.9051	4.2262	6.17359	3.38029
STX4	34 kDa	5.9848	6.2558	1	1	0	0	6.1203	0
PLXNA1	211 kDa	10.773	16.682	1.89	2.6065	0.95257	0	6.10586	0.211847
ITGA6	127 kDa	27.53	27.108	3.78	5.213	2.8577	2.1131	6.07561	0.552741
ITGA2	129 kDa	4.7878	7.2984	1	1	0	0	6.0431	0
ITGB4	202 kDa	4.7878	7.2984	1	1	0	0	6.0431	0
PLCB3	139 kDa	8.3787	7.2984	0	2.6065	0	1.0565	6.01462	0.405333
GRIPAP1	96 kDa	11.97	9.3836	0.945	2.6065	3.8103	6.3393	6.01256	2.85783
PPP2R5C	61 kDa	2.3939	3.1279	0.945	0	3.8103	2.1131	5.84317	6.26815
JAM3	35 kDa	8.3787	3.1279	1	1	0	0	5.7533	0
MYO1B	132 kDa	7.1817	3.1279	0.945	0.86884	1.9051	2.1131	5.68385	2.2153
RUFY2	70 kDa	7.1817	3.1279	0.945	0.86884	2.8577	4.2262	5.68385	3.90547
STXBP3	68 kDa	7.1817	4.1705	1	1	0	0	5.6761	0
PPP1R21	88 kDa	8.3787	6.2558	0	2.6065	1.9051	1.0565	5.61462	1.13624
ERBB2	138 kDa	5.9848	5.2131	1	1	0	0	5.59895	0
CDC45	66 kDa	3.5909	1.0426	0	0.86884	1.9051	1.0565	5.33297	3.40868
PIP5K1A	63 kDa	3.5909	1.0426	0	0.86884	0	1.0565	5.33297	1.21599
ABCC1	172 kDa	9.5757	1.0426	1	1	0	2.1131	5.30915	1.05655
ARFIP2	38 kDa	2.3939	2.0853	0	0.86884	0.95257	0	5.15538	1.09637
JPH1	72 kDa	2.3939	2.0853	0	0.86884	0.95257	1.0565	5.15538	2.31236
KCNN4	48 kDa	2.3939	2.0853	0	0.86884	0.95257	0	5.15538	1.09637
LMTK2	165 kDa	2.3939	2.0853	0	0.86884	0.95257	1.0565	5.15538	2.31236
RUBCN	109 kDa	2.3939	2.0853	0	0.86884	0	1.0565	5.15538	1.21599
SNX12	20 kDa	2.3939	2.0853	0	0.86884	0	1.0565	5.15538	1.21599
PRKAG2	63 kDa	4.7878	4.1705	0	1.7377	3.8103	1.0565	5.15526	2.80071
RASA2	97 kDa	7.1817	3.1279	1	1	0	0	5.1548	0
RELL1	29 kDa	14.363	8.341	0.945	3.4754	3.8103	3.1696	5.13619	1.57902
EPHA2	108 kDa	16.757	14.597	1.89	4.3442	1.9051	5.2827	5.02935	1.15296
FNBP1L	70 kDa	5.9848	3.1279	0.945	0.86884	0	2.1131	5.02398	1.16499
MARK1	89 kDa	5.9848	3.1279	0.945	0.86884	0.95257	2.1131	5.02398	1.69015
PLXNB2	205 kDa	4.7878	5.2131	1	1	0.95257	0	5.00045	0.476285
SNAP23	23 kDa	4.7878	5.2131	1	1	0	0	5.00045	0
ANO6	106 kDa	1.197	3.1279	0	0.86884	0.95257	1.0565	4.97779	2.31236
CCDC8	59 kDa	1.197	3.1279	0	0.86884	0.95257	0	4.97779	1.09637
DCAF10	61 kDa	1.197	3.1279	0	0.86884	1.9051	2.1131	4.97779	4.62479
EGFR	134 kDa	38.303	27.108	3.78	9.5572	10.478	8.4524	4.9044	1.41937
MAGI1	165 kDa	3.5909	1.0426	0.945	0	1.9051	2.1131	4.90317	4.25206
OPHN1	92 kDa	3.5909	1.0426	0.945	0	0	1.0565	4.90317	1.11799
MARK2	88 kDa	16.757	9.3836	1.89	3.4754	0.95257	3.1696	4.87207	0.768288
MTX2	30 kDa	3.5909	5.2131	0.945	0.86884	3.8103	3.1696	4.85379	3.84813
ARFGEF2	202 kDa	15.56	14.597	1.89	4.3442	10.478	12.679	4.83735	3.71451
TNS3	155 kDa	5.9848	3.1279	1.89	0	3.8103	3.1696	4.82153	3.69307
CEP350	351 kDa	2.3939	2.0853	0.945	0	1.9051	0	4.73989	2.01598
FAM171A1	98 kDa	2.3939	2.0853	0.945	0	0	0	4.73989	0
KIAA1522	107 kDa	2.3939	2.0853	0.945	0	0	0	4.73989	0
NT5E	63 kDa	2.3939	2.0853	0.945	0	0	2.1131	4.73989	2.23608
QSOX2	78 kDa	2.3939	2.0853	0.945	0	0	0	4.73989	0
SNX33	65 kDa	2.3939	2.0853	0.945	0	3.8103	4.2262	4.73989	8.50423
SCAMP1	38 kDa	8.3787	1.0426	1	1	0	0	4.71065	0
SLC7A5	55 kDa	8.3787	4.1705	0.945	1.7377	1.9051	3.1696	4.67782	1.89164
MON2	190 kDa	9.5757	7.2984	1.89	1.7377	9.5257	11.622	4.65146	5.82951
LRBA	319 kDa	16.757	20.853	3.78	4.3442	10.478	14.792	4.62938	3.11046
STXBP1	68 kDa	7.1817	5.2131	0.945	1.7377	0.95257	2.1131	4.62027	1.14276
NISCH	167 kDa	8.3787	8.341	1.89	1.7377	0	1.0565	4.6089	0.291231
DOCK9	236 kDa	14.363	6.2558	1.89	2.6065	1.9051	0	4.58552	0.423685
RAB3IP	53 kDa	1.197	3.1279	0.945	0	0.95257	1.0565	4.57661	2.126
CXADR	40 kDa	5.9848	3.1279	1	1	0	0	4.55635	0
NBEAL1	307 kDa	5.9848	3.1279	1	1	2.8577	2.1131	4.55635	2.4854
RFTN1	63 kDa	5.9848	3.1279	1	1	0	0	4.55635	0
KIDINS220	197 kDa	11.97	8.341	1.89	2.6065	0.95257	3.1696	4.51707	0.916751
MTMR10	88 kDa	4.7878	4.1705	1	1	0	0	4.47915	0
SHB	55 kDa	9.5757	2.0853	0	2.6065	1.9051	1.0565	4.47382	1.13624
VPS53	80 kDa	3.5909	4.1705	0	1.7377	3.8103	3.1696	4.46648	4.01675
C2CD2	76 kDa	5.9848	2.0853	0.945	0.86884	0.95257	1.0565	4.44918	1.10763
PLD1	124 kDa	3.5909	5.2131	1	1	0	0	4.402	0
NBEA	328 kDa	7.1817	4.1705	0	2.6065	0.95257	5.2827	4.35534	2.3922
APC	312 kDa	9.5757	2.0853	0.945	1.7377	3.8103	2.1131	4.34674	2.208
TRAPPC4	24 kDa	3.5909	4.1705	0.945	0.86884	2.8577	1.0565	4.27899	2.15796
MARK3	84 kDa	29.924	18.767	1.89	9.5572	1.9051	6.3393	4.25353	0.720211
RIPOR1	132 kDa	7.1817	4.1705	0.945	1.7377	0	1.0565	4.23163	0.39382
PLAUR	37 kDa	4.7878	3.1279	1.89	0	3.8103	2.1131	4.1882	3.13407
ARHGAP1	50 kDa	14.363	8.341	2.835	2.6065	4.7628	4.2262	4.17238	1.65193
PPFIA1	136 kDa	20.348	19.81	1.89	7.8195	7.6206	6.3393	4.13595	1.43776
THADA	220 kDa	3.5909	0	0	0.86884	5.7154	3.1696	4.13298	10.2263
SPAG1	104 kDa	11.97	6.2558	0.945	3.4754	2.8577	3.1696	4.12311	1.36352
KRT14	52 kDa	7.1817	4.1705	1.89	0.86884	2.8577	2.1131	4.11485	1.80177
ATP2B1	135 kDa	5.9848	2.0853	1	1	0.95257	1.0565	4.03505	1.00453
DCBLD2	85 kDa	5.9848	2.0853	1	1	0	0	4.03505	0
GOLGA4	261 kDa	5.9848	2.0853	1	1	6.668	7.3958	4.03505	7.0319
PLCB4	134 kDa	5.9848	2.0853	1	1	0	1.0565	4.03505	0.52825
PLEKHO2	53 kDa	5.9848	2.0853	1	1	0	1.0565	4.03505	0.52825
SLC16A3	49 kDa	5.9848	2.0853	1	1	0.95257	0	4.03505	0.476285
APPL2	74 kDa	2.3939	5.2131	1.89	0	0.95257	0	4.02487	0.504005
STK10	112 kDa	19.151	9.3836	1.89	5.213	4.7628	3.1696	4.01726	1.11677
ATP7A	163 kDa	4.7878	3.1279	1	1	0.95257	1.0565	3.95785	1.00453
SLC30A1	55 kDa	4.7878	3.1279	1	1	0	0	3.95785	0
STX16	37 kDa	4.7878	3.1279	1	1	0.95257	1.0565	3.95785	1.00453
PDXDC1	87 kDa	2.3939	1.0426	0	0.86884	4.7628	2.1131	3.95527	7.91389
SIPA1L3	195 kDa	20.348	11.469	2.835	5.213	8.5731	9.5089	3.9534	2.24677
NIPSNAP1	33 kDa	3.5909	7.2984	1.89	0.86884	1.9051	1.0565	3.94706	1.07349
KRT9	62 kDa	26.333	12.512	4.725	5.213	5.7154	10.565	3.90873	1.6382
EXOC4	111 kDa	5.9848	11.469	1.89	2.6065	3.8103	7.3958	3.88164	2.49218
ATP13A3	138 kDa	3.5909	4.1705	1	1	1.9051	2.1131	3.8807	2.0091
PPP1R37	75 kDa	3.5909	4.1705	1	1	1.9051	0	3.8807	0.95255
VANGL1	60 kDa	3.5909	4.1705	1	1	0	0	3.8807	0
HIP1R	119 kDa	13.167	4.1705	1.89	2.6065	1.9051	0	3.85578	0.423685
NECTIN2	58 kDa	11.97	5.2131	1.89	2.6065	2.8577	3.1696	3.82144	1.34044
LRRC8C	92 kDa	2.3939	5.2131	1	1	0	0	3.8035	0
ITCH	103 kDa	4.7878	2.0853	0.945	0.86884	0.95257	2.1131	3.78925	1.69015
IMMT	84 kDa	4.7878	12.512	2.835	1.7377	6.668	8.4524	3.78328	3.30667
NDUFA13	17 kDa	1.197	2.0853	0	0.86884	4.7628	3.1696	3.7778	9.12987
TNIK	155 kDa	7.1817	3.1279	1.89	0.86884	2.8577	3.1696	3.73693	2.18472
ARHGAP39	121 kDa	3.5909	3.1279	0.945	0.86884	0.95257	1.0565	3.70419	1.10763
MYO5A	215 kDa	3.5909	3.1279	0.945	0.86884	1.9051	2.1131	3.70419	2.2153
PCNA	29 kDa	3.5909	3.1279	0.945	0.86884	2.8577	2.1131	3.70419	2.74048
VAMP2	13 kDa	3.5909	3.1279	0.945	0.86884	0	1.0565	3.70419	0.582466
SLC12A4	121 kDa	4.7878	8.341	0.945	2.6065	0.95257	2.1131	3.69669	0.863204
MTOR	289 kDa	11.97	5.2131	3.78	0.86884	4.7628	4.2262	3.69621	1.9336
CEP97	97 kDa	4.7878	2.0853	1.89	0	3.8103	7.3958	3.63656	5.92915
MTMR1	75 kDa	7.1817	9.3836	2.835	1.7377	2.8577	2.1131	3.62265	1.08706
AP4M1	50 kDa	2.3939	4.1705	0.945	0.86884	3.8103	3.1696	3.61906	3.84813
FERMT2	78 kDa	19.151	13.554	4.725	4.3442	6.668	4.2262	3.60616	1.20123
MYOF	235 kDa	35.909	39.62	12.285	8.6884	14.289	20.074	3.60118	1.63841
SNX8	53 kDa	13.167	9.3836	2.835	3.4754	2.8577	3.1696	3.57356	0.955138
EHD2	61 kDa	11.97	10.426	2.835	3.4754	2.8577	2.1131	3.54906	0.787716
AP3M2	47 kDa	1.197	5.2131	0.945	0.86884	0.95257	0	3.53399	0.525168
F8A1	39 kDa	1.197	5.2131	0.945	0.86884	0	0	3.53399	0
PCDH7	116 kDa	5.9848	1.0426	1	1	0.95257	0	3.5137	0.476285
ESYT2	102 kDa	7.1817	5.2131	0.945	2.6065	1.9051	1.0565	3.49002	0.833901
ARHGEF40	165 kDa	1.197	2.0853	0.945	0	1.9051	2.1131	3.47333	4.25206
VPS52	82 kDa	2.3939	10.426	2.835	0.86884	0.95257	4.2262	3.46125	1.39822
PHLDB2	142 kDa	7.1817	2.0853	0.945	1.7377	0	0	3.45436	0
FAM129B	84 kDa	34.712	27.108	6.615	11.295	14.289	8.4524	3.4517	1.26976
CLTC	192 kDa	7.1817	14.597	2.835	3.4754	8.5731	7.3958	3.45124	2.53057
BAG3	62 kDa	5.9848	0	0	1.7377	4.7628	3.1696	3.44409	4.56488
ANTXR1	63 kDa	4.7878	2.0853	1	1	0.95257	1.0565	3.43655	1.00453
DEPDC7	58 kDa	4.7878	2.0853	1	1	0	0	3.43655	0
DOCK11	238 kDa	4.7878	2.0853	1	1	0	0	3.43655	0
FAM129A	103 kDa	4.7878	2.0853	1	1	0	0	3.43655	0
MEAK7	51 kDa	4.7878	2.0853	1	1	0	0	3.43655	0
ROCK1	158 kDa	4.7878	2.0853	1	1	1.9051	2.1131	3.43655	2.0091
SLC4A2	137 kDa	4.7878	2.0853	1	1	0	0	3.43655	0
IGF2R	274 kDa	40.697	30.236	8.505	12.164	13.336	13.735	3.43185	1.30974
PPFIBP1	114 kDa	38.303	32.321	7.56	13.033	10.478	11.622	3.42951	1.07318
ECE1	87 kDa	8.3787	7.2984	2.835	1.7377	5.7154	2.1131	3.42841	1.71201
EXOC3	86 kDa	7.1817	5.2131	1.89	1.7377	1.9051	2.1131	3.41671	1.10764
VPS45	65 kDa	4.7878	10.426	1.89	2.6065	4.7628	6.3393	3.38348	2.46905
INSR	156 kDa	3.5909	3.1279	1	1	0	0	3.3594	0
PACSIN3	48 kDa	3.5909	3.1279	1	1	0	0	3.3594	0
SMCR8	105 kDa	3.5909	3.1279	1	1	1.9051	1.0565	3.3594	1.4808
STK24	49 kDa	4.7878	1.0426	0	1.7377	2.8577	2.1131	3.35524	2.86056
SLC4A7	136 kDa	21.545	14.597	4.725	6.0819	6.668	3.1696	3.34434	0.910307
SEMA4C	93 kDa	4.7878	4.1705	0.945	1.7377	3.8103	2.1131	3.33929	2.208
TTC7B	94 kDa	4.7878	7.2984	1.89	1.7377	0.95257	1.0565	3.33164	0.553814
PI4KA	237 kDa	19.151	13.554	3.78	6.0819	0.95257	2.1131	3.3163	0.31086
LLGL1	115 kDa	8.3787	9.3836	1.89	3.4754	1.9051	0	3.31053	0.355071
PLEKHG2	148 kDa	5.9848	3.1279	1.89	0.86884	0.95257	3.1696	3.30309	1.49417
TBC1D10B	87 kDa	5.9848	3.1279	1.89	0.86884	5.7154	3.1696	3.30309	3.22056
TOM1L2	56 kDa	5.9848	3.1279	1.89	0.86884	0.95257	1.0565	3.30309	0.72823
ITGA1	131 kDa	2.3939	4.1705	1	1	0	0	3.2822	0
KCNMA1	138 kDa	2.3939	4.1705	1	1	0	0	3.2822	0
LRRC8D	98 kDa	2.3939	4.1705	1	1	0	0	3.2822	0
USP43	123 kDa	2.3939	4.1705	1	1	0	0	3.2822	0
YES1	61 kDa	2.3939	4.1705	1	1	0	0	3.2822	0
AJUBA	57 kDa	3.5909	2.0853	0	1.7377	2.8577	2.1131	3.2665	2.86056
CNP	48 kDa	3.5909	2.0853	0	1.7377	3.8103	3.1696	3.2665	4.01675
MICAL1	118 kDa	3.5909	2.0853	0	1.7377	2.8577	4.2262	3.2665	4.0766
PTPN13	277 kDa	8.3787	9.3836	2.835	2.6065	2.8577	2.1131	3.26423	0.913498
VPS37B	31 kDa	4.7878	4.1705	1.89	0.86884	0	0	3.24713	0
NF2	70 kDa	4.7878	1.0426	0.945	0.86884	0.95257	0	3.2144	0.525168
SLC9A1	91 kDa	4.7878	1.0426	0.945	0.86884	0	0	3.2144	0
RAB11FIP5	70 kDa	10.773	12.512	3.78	3.4754	7.6206	8.4524	3.20933	2.21532
TRPM4	134 kDa	1.197	5.2131	1	1	0	0	3.20505	0
FIBP	42 kDa	2.3939	6.2558	1.89	0.86884	1.9051	1.0565	3.13527	1.07349
SBF1	208 kDa	9.5757	15.639	2.835	5.213	1.9051	2.1131	3.13304	0.499279
GANAB	107 kDa	3.5909	2.0853	0.945	0.86884	1.9051	1.0565	3.12938	1.63278
VPS8	162 kDa	9.5757	4.1705	0.945	3.4754	3.8103	2.1131	3.10972	1.34001
MAP4K5	95 kDa	4.7878	1.0426	1.89	0	0.95257	1.0565	3.08487	1.063
EHBP1L1	162 kDa	25.136	10.426	3.78	7.8195	4.7628	7.3958	3.06582	1.0482
IARS2	114 kDa	2.3939	3.1279	0.945	0.86884	2.8577	1.0565	3.04426	2.15796
NEK6	36 kDa	2.3939	3.1279	0.945	0.86884	0.95257	0	3.04426	0.525168
PFAS	145 kDa	2.3939	3.1279	0.945	0.86884	1.9051	3.1696	3.04426	2.79777
PPP2R5D	70 kDa	2.3939	3.1279	0.945	0.86884	2.8577	2.1131	3.04426	2.74048
RB1CC1	183 kDa	2.3939	3.1279	0.945	0.86884	3.8103	3.1696	3.04426	3.84813
TBC1D22B	59 kDa	2.3939	3.1279	0.945	0.86884	0.95257	1.0565	3.04426	1.10763
PIKFYVE	237 kDa	20.348	12.512	4.725	6.0819	11.431	8.4524	3.04065	1.83988
CCT7	59 kDa	163.98	273.17	83.16	60.819	109.55	105.65	3.03621	1.49466
PARD3	151 kDa	9.5757	6.2558	0.945	4.3442	2.8577	2.1131	2.99317	0.939802
SLC20A2	70 kDa	5.9848	0	1	1	0	0	2.9924	0
RBSN	89 kDa	3.5909	4.1705	0	2.6065	0.95257	1.0565	2.97771	0.770792
SLC9A3R1	39 kDa	8.3787	5.2131	2.835	1.7377	0.95257	2.1131	2.97238	0.670429
CTNND1	108 kDa	35.909	22.938	8.505	11.295	9.5257	6.3393	2.97207	0.801263
SCYL2	104 kDa	13.167	13.554	3.78	5.213	8.5731	9.5089	2.97131	2.01067
SLC12A6	128 kDa	4.7878	8.341	0.945	3.4754	2.8577	3.1696	2.97005	1.36352
AP1B1	105 kDa	14.363	12.512	4.725	4.3442	5.7154	4.2262	2.96333	1.09619
GRAMD1A	81 kDa	1.197	4.1705	0.945	0.86884	1.9051	2.1131	2.95919	2.2153
KRIT1	84 kDa	1.197	4.1705	0.945	0.86884	0	1.0565	2.95919	0.582466
MTM1	70 kDa	4.7878	3.1279	0.945	1.7377	0.95257	0	2.95065	0.355079
EPB41L5	82 kDa	10.773	5.2131	2.835	2.6065	0.95257	0	2.93781	0.175057
GNS	62 kDa	2.3939	3.1279	1.89	0	0	0	2.92159	0
SPTBN1	275 kDa	63.439	80.282	29.295	19.983	22.862	24.301	2.91653	0.95708
MCAM	72 kDa	4.7878	1.0426	1	1	0	0	2.9152	0
CASKIN2	127 kDa	13.167	10.426	3.78	4.3442	3.8103	5.2827	2.90404	1.11925
EHD4	61 kDa	11.97	19.81	6.615	4.3442	5.7154	4.2262	2.89985	0.907147
CUL3	89 kDa	3.5909	4.1705	0.945	1.7377	0	1.0565	2.89313	0.39382
BAIAP2L1	57 kDa	11.97	11.469	3.78	4.3442	4.7628	3.1696	2.88508	0.976392
SQSTM1	48 kDa	69.424	79.24	30.24	21.721	28.577	27.47	2.86107	1.07864
DOCK10	250 kDa	22.742	18.767	7.56	6.9507	8.5731	6.3393	2.86058	1.02768
PICALM	71 kDa	5.9848	4.1705	0.945	2.6065	0	0	2.85944	0
ARVCF	105 kDa	3.5909	2.0853	1	1	0	0	2.8381	0
CDC42BPA	197 kDa	3.5909	2.0853	1	1	0	0	2.8381	0
FAM126A	58 kDa	3.5909	2.0853	1	1	0	0	2.8381	0
FLVCR1	60 kDa	3.5909	2.0853	1	1	0	0	2.8381	0
FRMD6	72 kDa	3.5909	2.0853	1	1	0	0	2.8381	0
JUP	82 kDa	3.5909	2.0853	1	1	0	0	2.8381	0
SLC5A3	80 kDa	3.5909	2.0853	1	1	0	0	2.8381	0
STEAP2	56 kDa	3.5909	2.0853	1	1	0	0	2.8381	0
STX6	29 kDa	3.5909	2.0853	1	1	0	0	2.8381	0
TNFRSF10B	48 kDa	3.5909	2.0853	1	1	0	0	2.8381	0
BCR	143 kDa	9.5757	5.2131	0	5.213	5.7154	9.5089	2.83691	2.92045
RALGAPA1	230 kDa	10.773	12.512	5.67	2.6065	6.668	3.1696	2.81339	1.18862
WDR11	137 kDa	10.773	17.725	7.56	2.6065	3.8103	7.3958	2.80313	1.10226
PKN2	112 kDa	21.545	11.469	6.615	5.213	4.7628	4.2262	2.79117	0.759976
SPTAN1	285 kDa	64.636	74.026	24.57	25.196	25.719	22.188	2.78628	0.962645
SNX6	47 kDa	15.56	27.108	7.56	7.8195	11.431	7.3958	2.77434	1.22415
AHCYL1	59 kDa	23.939	16.682	9.45	5.213	10.478	7.3958	2.77031	1.21897
PAK4	64 kDa	23.939	18.767	8.505	6.9507	8.5731	6.3393	2.76312	0.964848
FIG4	104 kDa	2.3939	3.1279	1	1	0	2.1131	2.7609	1.05655
IL6ST	104 kDa	2.3939	3.1279	1	1	0	0	2.7609	0
SRC	60 kDa	2.3939	3.1279	1	1	0	0	2.7609	0
TMEM200A	54 kDa	2.3939	3.1279	1	1	1.9051	1.0565	2.7609	1.4808
TMEM237	46 kDa	2.3939	3.1279	1	1	0	0	2.7609	0
TANC2	220 kDa	2.3939	5.2131	1.89	0.86884	1.9051	1.0565	2.75732	1.07349
TRAPPC2B	16 kDa	2.3939	5.2131	1.89	0.86884	1.9051	1.0565	2.75732	1.07349
ELFN1	90 kDa	4.7878	5.2131	1.89	1.7377	2.8577	2.1131	2.75682	1.37023
TTC12	79 kDa	2.3939	0	0	0.86884	1.9051	2.1131	2.75528	4.62479
MCCC1	80 kDa	26.333	28.151	9.45	10.426	21.909	23.244	2.7412	2.27173
NF1	319 kDa	16.757	10.426	4.725	5.213	5.7154	3.1696	2.73526	0.894043
EHBP1	140 kDa	13.167	6.2558	1.89	5.213	6.668	6.3393	2.73445	1.83124
FAM91A1	94 kDa	11.97	10.426	4.725	3.4754	7.6206	7.3958	2.73109	1.83118
NIPSNAP2	34 kDa	3.5909	6.2558	1.89	1.7377	0.95257	2.1131	2.71431	0.845073
CCDC88A	216 kDa	19.151	12.512	4.725	6.9507	8.5731	12.679	2.71187	1.8202
PC	130 kDa	34.712	14.597	10.395	7.8195	21.909	16.905	2.70713	2.13094
CHCHD3	26 kDa	1.197	4.1705	1	1	3.8103	1.0565	2.68375	2.4334
PARD6B	41 kDa	1.197	4.1705	1	1	0	0	2.68375	0
PIEZO1	287 kDa	1.197	4.1705	1	1	0	0	2.68375	0
RASAL2	129 kDa	1.197	4.1705	1	1	0	0	2.68375	0
RASA3	96 kDa	9.5757	7.2984	2.835	3.4754	3.8103	3.1696	2.67401	1.10609
EPN1	60 kDa	3.5909	1.0426	0	1.7377	1.9051	2.1131	2.66646	2.31237
TNFAIP3	90 kDa	3.5909	1.0426	0	1.7377	0.95257	1.0565	2.66646	1.15617
TRAPPC10	142 kDa	7.1817	7.2984	2.835	2.6065	3.8103	2.1131	2.66105	1.08856
ROCK2	161 kDa	14.363	9.3836	3.78	5.213	7.6206	8.4524	2.64056	1.78728
MARCKS	32 kDa	14.363	4.1705	0.945	6.0819	3.8103	3.1696	2.63751	0.993311
FCHO2	89 kDa	5.9848	8.341	2.835	2.6065	2.8577	2.1131	2.63269	0.913498
ABI2	56 kDa	2.3939	7.2984	2.835	0.86884	1.9051	2.1131	2.61682	1.08487
CCT4	58 kDa	52.666	82.367	26.46	25.196	29.53	31.696	2.61408	1.18526
ARFGEF1	209 kDa	20.348	23.98	5.67	11.295	16.194	30.64	2.61291	2.76062
TRAPPC12	79 kDa	3.5909	10.426	1.89	3.4754	4.7628	5.2827	2.61246	1.87227
FARP1	119 kDa	8.3787	1.0426	1.89	1.7377	0.95257	1.0565	2.59704	0.553814
N4BP1	100 kDa	9.5757	2.0853	1.89	2.6065	1.9051	1.0565	2.59335	0.658646
ITSN2	193 kDa	16.757	30.236	9.45	8.6884	12.383	10.565	2.5908	1.26516
ALDH1B1	57 kDa	1.197	1.0426	0	0.86884	2.8577	3.1696	2.57769	6.93718
CASP4	43 kDa	1.197	1.0426	0	0.86884	1.9051	2.1131	2.57769	4.62479
CORIN	116 kDa	1.197	1.0426	0	0.86884	1.9051	2.1131	2.57769	4.62479
TM9SF4	75 kDa	1.197	1.0426	0	0.86884	1.9051	2.1131	2.57769	4.62479
ADD2	81 kDa	2.3939	2.0853	0	1.7377	0.95257	3.1696	2.57766	2.3722
AVL9	72 kDa	2.3939	2.0853	0	1.7377	0	2.1131	2.57766	1.21603
MYL6B	23 kDa	2.3939	2.0853	0	1.7377	0.95257	3.1696	2.57766	2.3722
SH3GLB1	41 kDa	2.3939	2.0853	0	1.7377	0.95257	2.1131	2.57766	1.76421
DIAPH3	137 kDa	8.3787	5.2131	0.945	4.3442	6.668	5.2827	2.56973	2.25945
RAF1	73 kDa	7.1817	4.1705	0.945	3.4754	2.8577	5.2827	2.56814	1.84155
MAP4K4	142 kDa	21.545	10.426	3.78	8.6884	5.7154	8.4524	2.56416	1.1363
ABL2	128 kDa	3.5909	1.0426	0.945	0.86884	0	2.1131	2.55453	1.16499
CHEK1	54 kDa	3.5909	1.0426	0.945	0.86884	1.9051	2.1131	2.55453	2.2153
TDRD7	124 kDa	3.5909	1.0426	0.945	0.86884	0.95257	2.1131	2.55453	1.69015
USP8	128 kDa	15.56	7.2984	3.78	5.213	2.8577	7.3958	2.5418	1.14016
PML	98 kDa	4.7878	13.554	3.78	3.4754	0.95257	2.1131	2.52802	0.422536
ARHGEF11	168 kDa	7.1817	4.1705	1.89	2.6065	3.8103	3.1696	2.52467	1.5523
DOK1	52 kDa	7.1817	4.1705	1.89	2.6065	3.8103	4.2262	2.52467	1.78728
APPL1	80 kDa	14.363	15.639	7.56	4.3442	7.6206	4.2262	2.52029	0.995178
LRCH1	81 kDa	2.3939	4.1705	0	2.6065	0.95257	1.0565	2.51847	0.770792
CCT8	60 kDa	138.85	115.73	50.085	51.261	76.206	75.015	2.51199	1.49213
AMOT	118 kDa	5.9848	3.1279	1.89	1.7377	3.8103	3.1696	2.51198	1.92406
HBS1L	75 kDa	5.9848	3.1279	1.89	1.7377	3.8103	3.1696	2.51198	1.92406
AP4E1	127 kDa	9.5757	6.2558	2.835	3.4754	6.668	5.2827	2.5088	1.89381
VAC14	88 kDa	9.5757	13.554	6.615	2.6065	5.7154	7.3958	2.50824	1.42181
EPB41L2	113 kDa	68.227	44.833	22.68	22.59	20.004	20.074	2.49746	0.88531
CD151	28 kDa	4.7878	2.0853	1.89	0.86884	0.95257	1.0565	2.4913	0.72823
DPM1	30 kDa	1.197	3.1279	0	1.7377	2.8577	4.2262	2.48886	4.0766
AHNAK	629 kDa	266.92	200.18	89.775	98.179	132.41	122.56	2.48518	1.35656
TOM1	54 kDa	3.5909	5.2131	0.945	2.6065	2.8577	1.0565	2.47895	1.10213
CYTH1	46 kDa	2.3939	2.0853	0.945	0.86884	0.95257	0	2.46946	0.525168
DBT	53 kDa	2.3939	2.0853	0.945	0.86884	2.8577	2.1131	2.46946	2.74048
NPC1	142 kDa	2.3939	2.0853	0.945	0.86884	0	0	2.46946	0
PFDN6	15 kDa	2.3939	2.0853	0.945	0.86884	1.9051	1.0565	2.46946	1.63278
PHLDB1	151 kDa	2.3939	2.0853	0.945	0.86884	1.9051	0	2.46946	1.05031
RFWD3	85 kDa	2.3939	2.0853	0.945	0.86884	2.8577	1.0565	2.46946	2.15796
RHPN2	77 kDa	2.3939	2.0853	0.945	0.86884	0.95257	1.0565	2.46946	1.10763
ZFYVE26	285 kDa	2.3939	2.0853	0.945	0.86884	0.95257	1.0565	2.46946	1.10763
NUMB	71 kDa	7.1817	6.2558	2.835	2.6065	2.8577	3.1696	2.46945	1.10765
ACACA	266 kDa	143.63	139.71	61.425	53.868	97.162	111.99	2.45756	1.81409
STAM2	58 kDa	4.7878	6.2558	1.89	2.6065	1.9051	1.0565	2.45604	0.658646
DDT	13 kDa	3.5909	1.0426	1.89	0	1.9051	2.1131	2.45159	2.12603
VIPAS39	57 kDa	15.56	21.895	6.615	8.6884	8.5731	13.735	2.4475	1.45772
CAVIN1	43 kDa	2.3939	4.1705	0.945	1.7377	0.95257	1.0565	2.44694	0.748898
CCZ1B	56 kDa	2.3939	4.1705	0.945	1.7377	3.8103	2.1131	2.44694	2.208
PLEK2	40 kDa	2.3939	4.1705	0.945	1.7377	1.9051	2.1131	2.44694	1.49782
WASHC2C	145 kDa	16.757	7.2984	3.78	6.0819	12.383	8.4524	2.43923	2.11272
HGS	86 kDa	19.151	22.938	9.45	7.8195	8.5731	8.4524	2.43719	0.985871
PSMC1	49 kDa	5.9848	9.3836	2.835	3.4754	3.8103	4.2262	2.43541	1.27353
INPP5B	113 kDa	3.5909	3.1279	1.89	0.86884	2.8577	5.2827	2.43537	2.95066
NUP93	93 kDa	3.5909	5.2131	1.89	1.7377	2.8577	2.1131	2.42688	1.37023
USP12	43 kDa	3.5909	7.2984	1.89	2.6065	2.8577	3.1696	2.42173	1.34044
HSD17B4	80 kDa	0	2.0853	0	0.86884	2.8577	3.1696	2.4001	6.93718
PEA15	15 kDa	0	2.0853	0	0.86884	1.9051	1.0565	2.4001	3.40868
TPM4	29 kDa	0	2.0853	0	0.86884	2.8577	4.2262	2.4001	8.15328
PLBD1	63 kDa	0	4.1705	0	1.7377	1.9051	1.0565	2.40001	1.70432
ABCC5	161 kDa	4.7878	0	1	1	0	0	2.3939	0
TPD52L2	22 kDa	16.757	15.639	6.615	6.9507	4.7628	5.2827	2.38808	0.740507
BORCS5	22 kDa	1.197	3.1279	0.945	0.86884	0.95257	1.0565	2.38439	1.10763
CPNE1	59 kDa	1.197	3.1279	0.945	0.86884	1.9051	2.1131	2.38439	2.2153
DTL	79 kDa	1.197	3.1279	0.945	0.86884	0	0	2.38439	0
ECH1	36 kDa	1.197	3.1279	0.945	0.86884	0.95257	1.0565	2.38439	1.10763
GGH	36 kDa	1.197	3.1279	0.945	0.86884	0.95257	1.0565	2.38439	1.10763
PICK1	47 kDa	1.197	3.1279	0.945	0.86884	1.9051	2.1131	2.38439	2.2153
PLEKHJ1	18 kDa	1.197	3.1279	0.945	0.86884	1.9051	0	2.38439	1.05031
TBC1D2B	110 kDa	1.197	3.1279	0.945	0.86884	1.9051	0	2.38439	1.05031
PACS1	105 kDa	8.3787	6.2558	0.945	5.213	2.8577	4.2262	2.3765	1.15036
DMXL2	340 kDa	10.773	6.2558	2.835	4.3442	7.6206	5.2827	2.37196	1.79732
LARP1B	105 kDa	1.197	1.0426	0.945	0	1.9051	2.1131	2.36995	4.25206
SERPINE1	45 kDa	2.3939	2.0853	1.89	0	0.95257	0	2.36995	0.504005
PCCA	80 kDa	9.5757	11.469	2.835	6.0819	11.431	11.622	2.36009	2.58532
VPS50	111 kDa	13.167	14.597	6.615	5.213	10.478	11.622	2.34731	1.86845
CTNNA1	100 kDa	23.939	16.682	10.395	6.9507	7.6206	10.565	2.34185	1.04842
MYO18A	233 kDa	19.151	20.853	8.505	8.6884	2.8577	3.1696	2.32671	0.350559
CDC42BPB	194 kDa	45.484	46.918	18.9	20.852	17.146	19.018	2.32446	0.90974
FKBP15	134 kDa	14.363	18.767	4.725	9.5572	8.5731	13.735	2.31967	1.56195
CCT6A	58 kDa	114.91	201.23	75.6	60.819	78.111	77.128	2.31742	1.13796
ADCY3	129 kDa	3.5909	1.0426	1	1	0	0	2.31675	0
BASP1	23 kDa	3.5909	1.0426	1	1	0	0	2.31675	0
DENND4A	209 kDa	3.5909	1.0426	1	1	0	0	2.31675	0
FLG2	248 kDa	3.5909	1.0426	1	1	1.9051	0	2.31675	0.95255
HOOK3	83 kDa	3.5909	1.0426	1	1	1.9051	1.0565	2.31675	1.4808
OCLN	59 kDa	3.5909	1.0426	1	1	0	0	2.31675	0
SLC39A10	94 kDa	3.5909	1.0426	1	1	0	0	2.31675	0
TSPAN15	33 kDa	3.5909	1.0426	1	1	0	0	2.31675	0
WDFY3	395 kDa	3.5909	1.0426	1	1	2.8577	0	2.31675	1.42885
RPS6KC1	119 kDa	7.1817	1.0426	0.945	2.6065	0.95257	1.0565	2.31573	0.565696
CCT2	57 kDa	155.6	193.93	92.61	59.081	93.352	105.65	2.30422	1.31189
PPP1R13B	120 kDa	8.3787	12.512	4.725	4.3442	5.7154	6.3393	2.30348	1.32919
CDV3	27 kDa	5.9848	4.1705	0.945	3.4754	4.7628	2.1131	2.29737	1.55549
2021-09-10	53 kDa	55.06	51.089	23.625	22.59	23.814	27.47	2.29685	1.10968
EXOC1	102 kDa	8.3787	10.426	4.725	3.4754	3.8103	6.3393	2.29314	1.2377
TNKS1BP1	182 kDa	22.742	16.682	8.505	8.6884	14.289	13.735	2.29297	1.62993
DENND6A	70 kDa	8.3787	6.2558	3.78	2.6065	2.8577	3.1696	2.29147	0.943756
PDCD5	14 kDa	8.3787	6.2558	3.78	2.6065	3.8103	5.2827	2.29147	1.42378
LRPPRC	158 kDa	7.1817	9.3836	3.78	3.4754	7.6206	6.3393	2.28317	1.92407
RAI14	110 kDa	14.363	4.1705	3.78	4.3442	0.95257	2.1131	2.28127	0.37735
PHACTR4	78 kDa	19.151	5.2131	3.78	6.9507	2.8577	5.2827	2.2705	0.758608
VPS41	99 kDa	4.7878	5.2131	0.945	3.4754	5.7154	4.2262	2.26244	2.24903
VPS37A	44 kDa	5.9848	4.1705	1.89	2.6065	5.7154	6.3393	2.25849	2.68091
RABEP1	99 kDa	7.1817	5.2131	3.78	1.7377	1.9051	3.1696	2.24637	0.919713
KIAA0355	116 kDa	10.773	9.3836	3.78	5.213	6.668	8.4524	2.24137	1.68135
ADAM22	100 kDa	2.3939	2.0853	1	1	0	0	2.2396	0
ATP1B1	35 kDa	2.3939	2.0853	1	1	0	1.0565	2.2396	0.52825
CADM4	43 kDa	2.3939	2.0853	1	1	0	0	2.2396	0
CAV1	20 kDa	2.3939	2.0853	1	1	0	0	2.2396	0
CCNB1	48 kDa	2.3939	2.0853	1	1	0	0	2.2396	0
CLIP3	60 kDa	2.3939	2.0853	1	1	0.95257	1.0565	2.2396	1.00453
DLGAP4	108 kDa	2.3939	2.0853	1	1	0	0	2.2396	0
DLST	49 kDa	2.3939	2.0853	1	1	1.9051	1.0565	2.2396	1.4808
EEA1	162 kDa	2.3939	2.0853	1	1	0	0	2.2396	0
FMNL2	123 kDa	2.3939	2.0853	1	1	0	0	2.2396	0
KIAA0754	135 kDa	2.3939	2.0853	1	1	0	0	2.2396	0
MCC	93 kDa	2.3939	2.0853	1	1	0.95257	1.0565	2.2396	1.00453
NPTN	44 kDa	2.3939	2.0853	1	1	1.9051	2.1131	2.2396	2.0091
PEAR1	111 kDa	2.3939	2.0853	1	1	0	0	2.2396	0
PTPN3	104 kDa	2.3939	2.0853	1	1	0	0	2.2396	0
RHBDF2	97 kDa	2.3939	2.0853	1	1	0.95257	1.0565	2.2396	1.00453
SHMT2	56 kDa	2.3939	2.0853	1	1	1.9051	1.0565	2.2396	1.4808
SLC8A1	109 kDa	2.3939	2.0853	1	1	0	0	2.2396	0
STX10	28 kDa	2.3939	2.0853	1	1	0	2.1131	2.2396	1.05655
CKAP4	66 kDa	3.5909	4.1705	0	3.4754	2.8577	2.1131	2.23324	1.43028
APBB2	83 kDa	4.7878	3.1279	0.945	2.6065	1.9051	3.1696	2.22883	1.42889
PSMD6	46 kDa	3.5909	6.2558	0.945	3.4754	5.7154	1.0565	2.22756	1.53197
MICAL3	224 kDa	21.545	14.597	7.56	8.6884	16.194	8.4524	2.22434	1.51685
LIN7A	26 kDa	9.5757	12.512	4.725	5.213	2.8577	3.1696	2.22255	0.60649
UHRF1BP1	159 kDa	15.56	16.682	7.56	6.9507	10.478	10.565	2.22195	1.45017
RPN1	69 kDa	4.7878	7.2984	2.835	2.6065	8.5731	9.5089	2.22112	3.32298
LIN7C	22 kDa	10.773	11.469	5.67	4.3442	5.7154	5.2827	2.22105	1.09825
TRAPPC11	129 kDa	7.1817	12.512	2.835	6.0819	8.5731	5.2827	2.20858	1.55388
AIFM2	41 kDa	0	2.0853	0.945	0	1.9051	2.1131	2.20667	4.25206
USP32	182 kDa	9.5757	8.341	3.78	4.3442	4.7628	3.1696	2.20535	0.976392
HTT	348 kDa	19.151	12.512	5.67	8.6884	7.6206	4.2262	2.20519	0.825078
AHCYL2	67 kDa	16.757	7.2984	6.615	4.3442	6.668	4.2262	2.195	0.994069
DLG1	100 kDa	16.757	5.2131	5.67	4.3442	2.8577	3.1696	2.19389	0.601875
2021-09-06	50 kDa	7.1817	14.597	4.725	5.213	4.7628	3.1696	2.19146	0.798189
RSU1	32 kDa	3.5909	6.2558	1.89	2.6065	3.8103	5.2827	2.18986	2.02224
FNBP1	71 kDa	8.3787	9.3836	3.78	4.3442	6.668	7.3958	2.18634	1.7311
SNTB2	58 kDa	3.5909	4.1705	0.945	2.6065	0	2.1131	2.18539	0.594988
ITSN1	195 kDa	20.348	15.639	10.395	6.0819	10.478	9.5089	2.18409	1.21303
C2CD2L	76 kDa	4.7878	3.1279	1.89	1.7377	0.95257	1.0565	2.18202	0.553814
DEF8	59 kDa	4.7878	3.1279	1.89	1.7377	0.95257	2.1131	2.18202	0.845073
SEC24C	118 kDa	4.7878	3.1279	1.89	1.7377	1.9051	2.1131	2.18202	1.10764
WASHC2A	147 kDa	17.954	11.469	5.67	7.8195	8.5731	7.3958	2.18118	1.1838
UTP18	62 kDa	3.5909	2.0853	0	2.6065	2.8577	1.0565	2.17771	1.50171
SUGT1	41 kDa	13.167	14.597	7.56	5.213	7.6206	6.3393	2.17365	1.09292
CCT5	60 kDa	69.424	112.6	48.195	35.622	63.822	58.11	2.17168	1.45474
VPS13C	422 kDa	11.97	9.3836	3.78	6.0819	10.478	12.679	2.16526	2.34813
ADGRG6	137 kDa	1.197	3.1279	1	1	0	1.0565	2.16245	0.52825
FAM160A2	106 kDa	1.197	3.1279	1	1	0.95257	0	2.16245	0.476285
FAT1	506 kDa	1.197	3.1279	1	1	0	0	2.16245	0
HEXB	63 kDa	1.197	3.1279	1	1	0.95257	0	2.16245	0.476285
KHNYN	75 kDa	1.197	3.1279	1	1	0	1.0565	2.16245	0.52825
PTPRF	213 kDa	1.197	3.1279	1	1	2.8577	1.0565	2.16245	1.9571
RABL6	80 kDa	7.1817	8.341	2.835	4.3442	5.7154	6.3393	2.16218	1.67911
PCCB	58 kDa	13.167	14.597	8.505	4.3442	13.336	13.735	2.16076	2.10682
EHD1	61 kDa	26.333	38.577	17.01	13.033	12.383	13.735	2.16057	0.869354
DMXL1	338 kDa	16.757	18.767	10.395	6.0819	9.5257	9.5089	2.15599	1.15523
MCCC2	61 kDa	27.53	27.108	13.23	12.164	21.909	22.188	2.15161	1.73651
AP1G1	91 kDa	4.7878	5.2131	3.78	0.86884	0.95257	0	2.15127	0.204905
CRYBG3	331 kDa	16.757	8.341	4.725	6.9507	13.336	8.4524	2.14959	1.86613
KEAP1	70 kDa	8.3787	3.1279	1.89	3.4754	0.95257	2.1131	2.14459	0.571378
PIP4K2C	47 kDa	4.7878	3.1279	2.835	0.86884	1.9051	5.2827	2.13716	1.94063
UHRF1BP1L	164 kDa	19.151	15.639	9.45	6.9507	12.383	10.565	2.12125	1.39921
BIN1	65 kDa	2.3939	3.1279	0	2.6065	0	1.0565	2.11847	0.405333
BORCS6	37 kDa	3.5909	2.0853	0.945	1.7377	0	1.0565	2.11585	0.39382
CDC37L1	39 kDa	3.5909	2.0853	0.945	1.7377	1.9051	3.1696	2.11585	1.89164
HSDL2	45 kDa	3.5909	2.0853	0.945	1.7377	4.7628	3.1696	2.11585	2.95687
NOTCH2	265 kDa	3.5909	2.0853	0.945	1.7377	1.9051	3.1696	2.11585	1.89164
RUSC2	161 kDa	3.5909	2.0853	0.945	1.7377	2.8577	3.1696	2.11585	2.24673
TDP2	41 kDa	3.5909	2.0853	0.945	1.7377	1.9051	2.1131	2.11585	1.49782
UQCRH	11 kDa	3.5909	2.0853	0.945	1.7377	1.9051	2.1131	2.11585	1.49782
MINK1	150 kDa	7.1817	4.1705	1.89	3.4754	2.8577	3.1696	2.11582	1.12336
KRT1	66 kDa	33.515	23.98	15.12	12.164	24.767	16.905	2.10728	1.52734
MYL12B	20 kDa	7.1817	6.2558	3.78	2.6065	2.8577	2.1131	2.10405	0.778329
TRAPPC5	21 kDa	2.3939	5.2131	1.89	1.7377	1.9051	2.1131	2.09692	1.10764
PDCL	34 kDa	3.5909	4.1705	2.835	0.86884	4.7628	2.1131	2.0955	1.85642
MPDZ	222 kDa	15.56	18.767	9.45	6.9507	8.5731	10.565	2.09302	1.16691
ACACB	277 kDa	20.348	20.853	8.505	11.295	8.5731	12.679	2.08086	1.07334
ABI1	55 kDa	9.5757	16.682	5.67	6.9507	6.668	2.1131	2.08053	0.69577
VPS11	108 kDa	13.167	4.1705	6.615	1.7377	1.9051	3.1696	2.07568	0.607552
ADD1	81 kDa	9.5757	9.3836	5.67	3.4754	4.7628	1.0565	2.0731	0.636309
ERBIN	158 kDa	40.697	28.151	14.175	19.114	17.146	19.018	2.06819	1.08636
GGA1	70 kDa	5.9848	3.1279	0.945	3.4754	1.9051	0	2.06151	0.430979
COBLL1	132 kDa	11.97	8.341	3.78	6.0819	2.8577	5.2827	2.05954	0.825439
AGFG1	58 kDa	13.167	7.2984	4.725	5.213	7.6206	7.3958	2.05931	1.51101
PIK3C2A	191 kDa	13.167	7.2984	4.725	5.213	6.668	9.5089	2.05931	1.62778
GSK3A	51 kDa	2.3939	3.1279	0.945	1.7377	1.9051	4.2262	2.0583	2.2855
HIP1	116 kDa	2.3939	3.1279	0.945	1.7377	0.95257	1.0565	2.0583	0.748898
BAG2	24 kDa	5.9848	5.2131	2.835	2.6065	5.7154	5.2827	2.05787	2.02115
CDK17	60 kDa	5.9848	5.2131	2.835	2.6065	1.9051	0	2.05787	0.350106
STAM	59 kDa	5.9848	5.2131	2.835	2.6065	0.95257	0	2.05787	0.175057
CNOT8	34 kDa	3.5909	2.0853	1.89	0.86884	2.8577	3.1696	2.05746	2.18472
DHRS7B	35 kDa	3.5909	2.0853	1.89	0.86884	4.7628	4.2262	2.05746	3.25825
NDUFS7	24 kDa	3.5909	2.0853	1.89	0.86884	1.9051	2.1131	2.05746	1.45648
NQO1	31 kDa	3.5909	2.0853	1.89	0.86884	2.8577	2.1131	2.05746	1.80177
STOML2	39 kDa	3.5909	2.0853	1.89	0.86884	3.8103	2.1131	2.05746	2.14706
TRAPPC2L	16 kDa	3.5909	2.0853	1.89	0.86884	0.95257	0	2.05746	0.345279
ACAP2	88 kDa	10.773	13.554	6.615	5.213	6.668	6.3393	2.05673	1.0997
AP3M1	47 kDa	15.56	31.279	13.23	9.5572	15.241	12.679	2.0555	1.22525
ZC3HAV1	101 kDa	29.924	19.81	10.395	13.901	11.431	12.679	2.047	0.992344
EXOC7	83 kDa	5.9848	5.2131	3.78	1.7377	1.9051	4.2262	2.02945	1.11121
CSE1L	110 kDa	5.9848	3.1279	1.89	2.6065	0.95257	1.0565	2.02662	0.446808
PRKAR2A	46 kDa	5.9848	3.1279	1.89	2.6065	1.9051	1.0565	2.02662	0.658646
PACSIN2	56 kDa	4.7878	4.1705	0.945	3.4754	3.8103	1.0565	2.02658	1.10099
LRSAM1	84 kDa	13.167	14.597	8.505	5.213	9.5257	9.5089	2.02391	1.38756
ARHGAP12	96 kDa	9.5757	6.2558	0.945	6.9507	1.9051	5.2827	2.00508	0.910344
CLINT1	68 kDa	34.712	17.725	12.285	13.901	18.099	17.961	2.00248	1.37707
DNAJC10	91 kDa	2.3939	3.1279	1.89	0.86884	1.9051	2.1131	2.00149	1.45648
YWHAZ	28 kDa	7.1817	9.3836	5.67	2.6065	9.5257	11.622	2.00149	2.55515
DNAAF5	94 kDa	1.197	4.1705	0.945	1.7377	4.7628	4.2262	2.00078	3.35073
ISY1	33 kDa	8.3787	11.469	4.725	5.213	7.6206	3.1696	1.99715	1.08575
AKAP12	191 kDa	39.5	36.492	19.845	18.246	21.909	19.018	1.99501	1.07445
TNPO1	102 kDa	5.9848	3.1279	2.835	1.7377	1.9051	2.1131	1.99285	0.878737
AGAP3	95 kDa	4.7878	4.1705	1.89	2.6065	3.8103	5.2827	1.99228	2.02224
BSG	42 kDa	4.7878	4.1705	1.89	2.6065	4.7628	7.3958	1.99228	2.70401
PTPN11	68 kDa	4.7878	4.1705	1.89	2.6065	1.9051	3.1696	1.99228	1.12859
USP46	42 kDa	3.5909	5.2131	0.945	3.4754	1.9051	4.2262	1.99167	1.38705
PALLD	151 kDa	3.5909	0	0.945	0.86884	2.8577	2.1131	1.97972	2.74048
GCC1	88 kDa	2.3939	1.0426	0	1.7377	2.8577	6.3393	1.97761	5.29263
SLC25A3	40 kDa	10.773	7.2984	5.67	3.4754	14.289	8.4524	1.97601	2.48665
MAP4K3	101 kDa	2.3939	6.2558	0.945	3.4754	1.9051	2.1131	1.95677	0.909013
AP3B1	121 kDa	39.5	41.705	19.845	21.721	24.767	22.188	1.95364	1.12965
2021-09-11	49 kDa	21.545	28.151	14.175	11.295	12.383	11.622	1.95116	0.942481
CTAG1A	18 kDa	8.3787	7.2984	2.835	5.213	9.5257	8.4524	1.94795	2.23386
ANAPC2	94 kDa	1.197	4.1705	1.89	0.86884	3.8103	1.0565	1.94556	1.76407
PDCD10	25 kDa	1.197	4.1705	1.89	0.86884	3.8103	4.2262	1.94556	2.913
OTUD7B	93 kDa	19.151	5.2131	4.725	7.8195	0.95257	2.1131	1.94221	0.244384
EXOC5	82 kDa	7.1817	5.2131	3.78	2.6065	1.9051	5.2827	1.94078	1.12547
TANC1	202 kDa	23.939	19.81	10.395	12.164	18.099	16.905	1.93931	1.55166
RALBP1	76 kDa	9.5757	16.682	7.56	6.0819	8.5731	6.3393	1.92478	1.09313
TSTD2	58 kDa	5.9848	4.1705	0.945	4.3442	2.8577	3.1696	1.92001	1.13955
WDR81	212 kDa	4.7878	7.2984	2.835	3.4754	1.9051	2.1131	1.91528	0.636758
ARHGEF28	192 kDa	7.1817	8.341	3.78	4.3442	5.7154	5.2827	1.91067	1.35375
SASH1	137 kDa	17.954	11.469	8.505	6.9507	7.6206	8.4524	1.9037	1.03994
SYNRG	141 kDa	13.167	4.1705	5.67	3.4754	7.6206	5.2827	1.89576	1.41091
ZFYVE9	156 kDa	7.1817	3.1279	2.835	2.6065	0.95257	3.1696	1.89462	0.757543
CRIP2	22 kDa	4.7878	2.0853	1.89	1.7377	5.7154	4.2262	1.89462	2.74047
VPS13D	492 kDa	4.7878	2.0853	1.89	1.7377	2.8577	2.1131	1.89462	1.37023
ANKRD40	41 kDa	2.3939	1.0426	0.945	0.86884	2.8577	2.1131	1.8946	2.74048
SPATA5L1	81 kDa	2.3939	1.0426	0.945	0.86884	1.9051	2.1131	1.8946	2.2153
VPS16	95 kDa	13.167	7.2984	4.725	6.0819	7.6206	6.3393	1.89373	1.29176
2021-09-08	56 kDa	16.757	17.725	10.395	7.8195	9.5257	5.2827	1.89311	0.813001
SHKBP1	76 kDa	7.1817	8.341	4.725	3.4754	4.7628	2.1131	1.89292	0.838483
TECR	36 kDa	5.9848	4.1705	1.89	3.4754	4.7628	6.3393	1.89274	2.0692
OGDH	116 kDa	3.5909	3.1279	0.945	2.6065	2.8577	4.2262	1.89182	1.99462
PARVA	42 kDa	3.5909	3.1279	0.945	2.6065	1.9051	1.0565	1.89182	0.833901
PPP1R12C	85 kDa	3.5909	3.1279	0.945	2.6065	3.8103	2.1131	1.89182	1.66786
PSMD3	61 kDa	3.5909	3.1279	0.945	2.6065	2.8577	3.1696	1.89182	1.69711
RAPH1	135 kDa	1.197	2.0853	0	1.7377	3.8103	4.2262	1.88888	4.62479
UXT	18 kDa	1.197	2.0853	0	1.7377	0.95257	0	1.88888	0.548179
OSBPL9	83 kDa	11.97	21.895	7.56	10.426	6.668	8.4524	1.88285	0.840676
AFTPH	102 kDa	13.167	12.512	7.56	6.0819	9.5257	10.565	1.88236	1.47272
STIM2	84 kDa	7.1817	6.2558	2.835	4.3442	5.7154	4.2262	1.87173	1.38478
VPS51	86 kDa	9.5757	12.512	6.615	5.213	6.668	7.3958	1.86741	1.18903
SMURF2	86 kDa	5.9848	4.1705	2.835	2.6065	3.8103	4.2262	1.86627	1.47689
DAP3	46 kDa	8.3787	10.426	6.615	3.4754	1.9051	4.2262	1.86362	0.607637
AKAP13	308 kDa	11.97	11.469	5.67	6.9507	9.5257	7.3958	1.85719	1.34077
CEP85	86 kDa	3.5909	3.1279	1.89	1.7377	4.7628	3.1696	1.85208	2.18662
GLMN	68 kDa	3.5909	3.1279	1.89	1.7377	0.95257	3.1696	1.85208	1.1363
NPEPPS	103 kDa	3.5909	3.1279	1.89	1.7377	3.8103	4.2262	1.85208	2.21532
VPS33B	71 kDa	20.348	18.767	14.175	6.9507	6.668	10.565	1.85154	0.815736
MYO1C	122 kDa	4.7878	5.2131	2.835	2.6065	2.8577	1.0565	1.83789	0.719324
AFDN	207 kDa	61.045	38.577	26.46	27.803	28.577	31.696	1.83591	1.11076
YWHAB	28 kDa	7.1817	6.2558	4.725	2.6065	11.431	9.5089	1.83284	2.85615
WDR7	164 kDa	10.773	15.639	6.615	7.8195	9.5257	8.4524	1.82978	1.2455
ILK	51 kDa	3.5909	9.3836	1.89	5.213	5.7154	2.1131	1.82662	1.10214
TANK	48 kDa	7.1817	9.3836	4.725	4.3442	7.6206	8.4524	1.82654	1.77226
ARHGAP21	217 kDa	5.9848	2.0853	0.945	3.4754	2.8577	3.1696	1.82565	1.36352
FCHSD2	84 kDa	8.3787	3.1279	2.835	3.4754	4.7628	3.1696	1.82343	1.25704
GUF1	74 kDa	2.3939	1.0426	1.89	0	3.8103	2.1131	1.81825	3.13407
EXOC2	104 kDa	4.7878	16.682	6.615	5.213	4.7628	4.2262	1.81517	0.759976
LIMS1	37 kDa	13.167	14.597	6.615	8.6884	8.5731	6.3393	1.81424	0.97445
TJP2	134 kDa	23.939	21.895	12.285	13.033	20.957	16.905	1.81033	1.49546
TIMM23B	28 kDa	1.197	2.0853	0.945	0.86884	1.9051	2.1131	1.80959	2.2153
KIF13A	202 kDa	4.7878	8.341	3.78	3.4754	5.7154	3.1696	1.80952	1.22461
OSBP	89 kDa	4.7878	8.341	3.78	3.4754	2.8577	4.2262	1.80952	0.976362
SRP14	15 kDa	2.3939	4.1705	1.89	1.7377	2.8577	3.1696	1.80952	1.66147
TMX3	52 kDa	2.3939	4.1705	1.89	1.7377	4.7628	2.1131	1.80952	1.89539
	?	2.3939	4.1705	1.89	1.7377	2.8577	1.0565	1.80952	1.07898
CEP55	54 kDa	10.773	4.1705	5.67	2.6065	6.668	5.2827	1.80553	1.44393
USP4	109 kDa	9.5757	5.2131	4.725	3.4754	7.6206	9.5089	1.80342	2.08886
KNL1	265 kDa	8.3787	6.2558	3.78	4.3442	6.668	4.2262	1.80135	1.34096
ZFYVE16	169 kDa	13.167	14.597	8.505	6.9507	10.478	5.2827	1.79636	1.01973
TSC1	130 kDa	10.773	10.426	6.615	5.213	7.6206	7.3958	1.79227	1.26956
2021-09-09	65 kDa	62.242	70.899	40.635	33.885	40.96	46.488	1.78665	1.17348
PSMD5	56 kDa	2.3939	7.2984	2.835	2.6065	4.7628	3.1696	1.78118	1.45776
CCDC85C	45 kDa	7.1817	4.1705	3.78	2.6065	4.7628	6.3393	1.77753	1.73837
CNOT3	82 kDa	5.9848	5.2131	2.835	3.4754	1.9051	4.2262	1.77452	0.971618
WDR19	152 kDa	2.3939	4.1705	2.835	0.86884	0	2.1131	1.77232	0.570516
CCT3	61 kDa	63.439	113.65	65.205	34.754	55.249	50.714	1.77162	1.06006
IGBP1	39 kDa	13.167	7.2984	3.78	7.8195	10.478	9.5089	1.76433	1.72308
NSF	83 kDa	11.97	10.426	6.615	6.0819	10.478	9.5089	1.7639	1.57416
BCAS3	101 kDa	10.773	11.469	5.67	6.9507	7.6206	7.3958	1.76234	1.18982
ALMS1	461 kDa	4.7878	3.1279	1.89	2.6065	2.8577	2.1131	1.76041	1.10548
2021-09-07	51 kDa	78.999	88.623	49.14	46.917	49.534	45.432	1.74503	0.988642
DNAJA2	46 kDa	5.9848	11.469	5.67	4.3442	14.289	7.3958	1.74291	2.16541
WDR48	76 kDa	20.348	20.853	13.23	10.426	9.5257	9.5089	1.74167	0.804642
DENND4C	213 kDa	13.167	10.426	6.615	6.9507	5.7154	8.4524	1.73917	1.04438
MICALL1	93 kDa	4.7878	0	1.89	0.86884	0.95257	0	1.73544	0.345279
PPP4R1	107 kDa	4.7878	3.1279	2.835	1.7377	4.7628	2.1131	1.73108	1.50368
EPG5	292 kDa	19.151	13.554	8.505	10.426	14.289	13.735	1.72759	1.48032
RIPK2	61 kDa	3.5909	1.0426	0.945	1.7377	2.8577	3.1696	1.72718	2.24673
STAMBP	48 kDa	3.5909	1.0426	0.945	1.7377	0.95257	1.0565	1.72718	0.748898
DIP2A	170 kDa	7.1817	5.2131	2.835	4.3442	1.9051	3.1696	1.72649	0.706861
STK3	56 kDa	3.5909	4.1705	1.89	2.6065	3.8103	3.1696	1.7261	1.5523
TPM2	33 kDa	0	3.1279	0.945	0.86884	2.8577	3.1696	1.72446	3.32295
TXNDC9	27 kDa	2.3939	8.341	1.89	4.3442	3.8103	3.1696	1.72194	1.11961
SCRIB	175 kDa	19.151	16.682	10.395	10.426	9.5257	13.735	1.721	1.11717
PRKAA2	62 kDa	2.3939	5.2131	0.945	3.4754	1.9051	4.2262	1.72088	1.38705
DSTN	19 kDa	2.3939	2.0853	0	2.6065	2.8577	3.1696	1.71847	2.31241
EIF3G	36 kDa	2.3939	2.0853	0	2.6065	1.9051	4.2262	1.71847	2.35231
NEK1	143 kDa	2.3939	2.0853	0	2.6065	0	1.0565	1.71847	0.405333
PRDX6	25 kDa	2.3939	1.0426	1	1	1.9051	4.2262	1.71825	3.06565
VPS18	110 kDa	5.9848	9.3836	3.78	5.213	3.8103	4.2262	1.70893	0.893639
UNC13B	181 kDa	7.1817	5.2131	3.78	3.4754	2.8577	2.1131	1.70836	0.685117
HSPD1	61 kDa	3.5909	7.2984	3.78	2.6065	3.8103	7.3958	1.70505	1.75465
TTK	97 kDa	11.97	9.3836	4.725	7.8195	5.7154	11.622	1.70223	1.38207
ARHGAP45	125 kDa	4.7878	4.1705	0.945	4.3442	3.8103	1.0565	1.6937	0.920139
CFL1	19 kDa	2.3939	5.2131	1.89	2.6065	2.8577	4.2262	1.69176	1.57543
ELP4	47 kDa	2.3939	5.2131	1.89	2.6065	3.8103	5.2827	1.69176	2.02224
KIF13B	203 kDa	2.3939	5.2131	1.89	2.6065	1.9051	0	1.69176	0.423685
MRPS26	24 kDa	2.3939	5.2131	1.89	2.6065	2.8577	4.2262	1.69176	1.57543
RAB11FIP1	137 kDa	2.3939	5.2131	1.89	2.6065	4.7628	1.0565	1.69176	1.29418
VPS33A	68 kDa	5.9848	6.2558	3.78	3.4754	2.8577	4.2262	1.6871	0.976362
PSMD2	100 kDa	21.545	23.98	12.285	14.77	11.431	10.565	1.68268	0.813011
GTSF1	19 kDa	3.5909	1.0426	1.89	0.86884	0.95257	0	1.67951	0.345279
TNS2	153 kDa	3.5909	1.0426	1.89	0.86884	0.95257	1.0565	1.67951	0.72823
AKAP10	74 kDa	2.3939	2.0853	0.945	1.7377	3.8103	4.2262	1.66966	2.99568
ARF3	21 kDa	2.3939	2.0853	0.945	1.7377	1.9051	1.0565	1.66966	1.10396
ARHGAP10	89 kDa	2.3939	2.0853	0.945	1.7377	0	0	1.66966	0
DDX56	62 kDa	2.3939	2.0853	0.945	1.7377	1.9051	2.1131	1.66966	1.49782
HM13	41 kDa	2.3939	2.0853	0.945	1.7377	0.95257	2.1131	1.66966	1.14276
IQGAP3	185 kDa	2.3939	2.0853	0.945	1.7377	0.95257	0	1.66966	0.355079
KRT5	62 kDa	2.3939	2.0853	0.945	1.7377	1.9051	1.0565	1.66966	1.10396
MAN1B1	80 kDa	2.3939	2.0853	0.945	1.7377	2.8577	4.2262	1.66966	2.64059
RCN2	37 kDa	2.3939	2.0853	0.945	1.7377	2.8577	6.3393	1.66966	3.42826
SLC25A22	34 kDa	2.3939	2.0853	0.945	1.7377	2.8577	2.1131	1.66966	1.85291
SNX30	50 kDa	2.3939	2.0853	0.945	1.7377	0.95257	1.0565	1.66966	0.748898
WDR54	36 kDa	2.3939	2.0853	0.945	1.7377	1.9051	5.2827	1.66966	2.67932
ATP5MG	11 kDa	3.5909	4.1705	3.78	0.86884	2.8577	2.1131	1.66953	1.06926
SEC16A	252 kDa	16.757	20.853	11.34	11.295	18.099	26.414	1.66159	1.96656
LPIN1	99 kDa	10.773	7.2984	5.67	5.213	6.668	8.4524	1.66052	1.38936
2021-09-02	41 kDa	26.333	41.705	23.625	17.377	18.099	15.848	1.65938	0.827935
TBC1D5	89 kDa	17.954	13.554	10.395	8.6884	13.336	10.565	1.65107	1.25245
POLR3A	156 kDa	11.97	10.426	6.615	6.9507	4.7628	7.3958	1.65093	0.896275
	38 kDa	10.773	4.1705	4.725	4.3442	7.6206	3.1696	1.64772	1.18976
VBP1	23 kDa	4.7878	4.1705	2.835	2.6065	3.8103	2.1131	1.64629	1.08856
WDR13	54 kDa	4.7878	4.1705	2.835	2.6065	2.8577	3.1696	1.64629	1.10765
EFHD2	27 kDa	4.7878	1.0426	0.945	2.6065	3.8103	5.2827	1.64167	2.56033
TELO2	92 kDa	3.5909	5.2131	1.89	3.4754	6.668	7.3958	1.64088	2.6212
TCP1	60 kDa	46.681	81.325	42.525	35.622	48.581	48.601	1.63802	1.24358
FGD6	161 kDa	8.3787	3.1279	0.945	6.0819	3.8103	2.1131	1.63751	0.842961
PRMT3	60 kDa	7.1817	3.1279	2.835	3.4754	5.7154	4.2262	1.63375	1.57543
ARAP3	170 kDa	5.9848	4.1705	1.89	4.3442	2.8577	5.2827	1.62897	1.30576
UBAP1	55 kDa	14.363	13.554	8.505	8.6884	7.6206	8.4524	1.6237	0.934835
TBK1	84 kDa	14.363	20.853	10.395	11.295	18.099	15.848	1.62361	1.5651
GNB5	44 kDa	2.3939	2.0853	1.89	0.86884	0.95257	1.0565	1.62358	0.72823
MRPL17	20 kDa	2.3939	2.0853	1.89	0.86884	0.95257	0	1.62358	0.345279
MRPS5	48 kDa	2.3939	2.0853	1.89	0.86884	0	1.0565	1.62358	0.382951
SHC1	63 kDa	2.3939	2.0853	1.89	0.86884	1.9051	2.1131	1.62358	1.45648
TMEM165	35 kDa	2.3939	2.0853	1.89	0.86884	3.8103	5.2827	1.62358	3.29595
TOMM40	38 kDa	2.3939	2.0853	1.89	0.86884	2.8577	3.1696	1.62358	2.18472
GOPC	51 kDa	8.3787	3.1279	1.89	5.213	3.8103	3.1696	1.61996	0.982669
CUL5	91 kDa	3.5909	5.2131	2.835	2.6065	2.8577	4.2262	1.61794	1.30183
LGALS1	15 kDa	3.5909	5.2131	2.835	2.6065	2.8577	3.1696	1.61794	1.10765
RICTOR	192 kDa	13.167	10.426	8.505	6.0819	6.668	8.4524	1.61741	1.03657
MATR3	95 kDa	1.197	3.1279	0.945	1.7377	0.95257	1.0565	1.61214	0.748898
PSMD14	35 kDa	1.197	3.1279	0.945	1.7377	5.7154	1.0565	1.61214	2.52429
RARS2	66 kDa	1.197	3.1279	0.945	1.7377	2.8577	2.1131	1.61214	1.85291
SLC38A2	56 kDa	1.197	3.1279	0.945	1.7377	1.9051	2.1131	1.61214	1.49782
TBC1D9B	141 kDa	1.197	3.1279	0.945	1.7377	0	1.0565	1.61214	0.39382
WDR41	52 kDa	1.197	3.1279	0.945	1.7377	1.9051	4.2262	1.61214	2.2855
FHL2	32 kDa	7.1817	7.2984	3.78	5.213	7.6206	9.5089	1.61015	1.90476
ERRFI1	51 kDa	11.97	4.1705	6.615	3.4754	2.8577	3.1696	1.59959	0.59733
ANGEL1	75 kDa	3.5909	2.0853	0.945	2.6065	0	3.1696	1.59825	0.892468
CCDC50	36 kDa	3.5909	2.0853	0.945	2.6065	1.9051	1.0565	1.59825	0.833901
CSRP1	21 kDa	3.5909	2.0853	0.945	2.6065	1.9051	2.1131	1.59825	1.13141
MTHFD1	102 kDa	3.5909	2.0853	0.945	2.6065	4.7628	6.3393	1.59825	3.12603
NEDD4	149 kDa	7.1817	3.1279	4.725	1.7377	2.8577	1.0565	1.59525	0.60566
KRT10	59 kDa	5.9848	4.1705	3.78	2.6065	3.8103	6.3393	1.59012	1.58923
ELMO2	83 kDa	8.3787	7.2984	3.78	6.0819	3.8103	4.2262	1.58966	0.814904
STXBP5	128 kDa	2.3939	3.1279	0	3.4754	0.95257	0	1.58882	0.274089
MIOS	99 kDa	11.97	16.682	8.505	9.5572	14.289	14.792	1.5863	1.61005
TECPR2	154 kDa	4.7878	5.2131	2.835	3.4754	4.7628	3.1696	1.58483	1.25704
CHUK	85 kDa	4.7878	1.0426	2.835	0.86884	3.8103	1.0565	1.57415	1.31399
GPN3	33 kDa	1.197	3.1279	1.89	0.86884	0.95257	2.1131	1.56765	1.11122
HAX1	32 kDa	1.197	3.1279	1.89	0.86884	8.5731	3.1696	1.56765	4.25639
DOCK1	215 kDa	3.5909	9.3836	5.67	2.6065	4.7628	4.2262	1.56763	1.08609
SQOR	50 kDa	4.7878	5.2131	3.78	2.6065	6.668	7.3958	1.56594	2.20211
PPP1R8	38 kDa	3.5909	2.0853	1.89	1.7377	1.9051	2.1131	1.56468	1.10764
SMPD4	98 kDa	3.5909	2.0853	1.89	1.7377	3.8103	3.1696	1.56468	1.92406
ADD3	79 kDa	7.1817	4.1705	3.78	3.4754	1.9051	2.1131	1.56466	0.553822
REPS1	87 kDa	17.954	21.895	14.175	11.295	12.383	12.679	1.56455	0.983981
SLC2A1	54 kDa	0	3.1279	1	1	3.8103	2.1131	1.56395	2.9617
TIMMDC1	32 kDa	0	3.1279	1	1	2.8577	3.1696	1.56395	3.01365
FNIP1	131 kDa	5.9848	1.0426	1.89	2.6065	0.95257	0	1.56286	0.211847
EZR	69 kDa	35.909	29.194	23.625	18.246	27.625	25.357	1.55485	1.26536
RMC1	75 kDa	0	4.1705	0.945	1.7377	1.9051	0	1.55459	0.710143
LRCH3	86 kDa	17.954	30.236	18.9	12.164	16.194	13.735	1.55131	0.963463
PSMC2	49 kDa	7.1817	8.341	5.67	4.3442	6.668	5.2827	1.55007	1.19338
CAPNS1	28 kDa	7.1817	4.1705	4.725	2.6065	0.95257	3.1696	1.54841	0.562255
EEF1A2	50 kDa	104.14	91.751	60.48	66.032	130.5	145.8	1.5484	2.18398
RPL10A	25 kDa	5.9848	5.2131	3.78	3.4754	4.7628	4.2262	1.54339	1.23894
TRIO	347 kDa	22.742	22.938	12.285	17.377	14.289	13.735	1.54002	0.944778
SPAG9	146 kDa	33.515	38.577	23.625	23.459	30.482	31.696	1.53114	1.32058
TSC2	201 kDa	13.167	14.597	9.45	8.6884	8.5731	8.4524	1.53068	0.938644
OSBPL6	106 kDa	4.7878	2.0853	1.89	2.6065	0.95257	2.1131	1.52854	0.68179
SIRT1	82 kDa	7.1817	5.2131	3.78	4.3442	5.7154	4.2262	1.52566	1.2237
EDC3	56 kDa	8.3787	12.512	8.505	5.213	8.5731	11.622	1.52287	1.47216
CNOT2	60 kDa	2.3939	3.1279	1.89	1.7377	3.8103	3.1696	1.52212	1.92406
GNB1	37 kDa	2.3939	3.1279	1.89	1.7377	0.95257	2.1131	1.52212	0.845073
LIPE	117 kDa	2.3939	3.1279	1.89	1.7377	0	1.0565	1.52212	0.291231
NDUFA5	13 kDa	2.3939	3.1279	1.89	1.7377	0	3.1696	1.52212	0.873722
RPS6KA1	83 kDa	2.3939	3.1279	1.89	1.7377	1.9051	1.0565	1.52212	0.816385
SLC25A13	74 kDa	4.7878	6.2558	3.78	3.4754	9.5257	7.3958	1.52212	2.33226
TBCE	59 kDa	3.5909	3.1279	0.945	3.4754	1.9051	1.0565	1.51995	0.669985
IFT122	142 kDa	2.3939	7.2984	3.78	2.6065	3.8103	2.1131	1.51762	0.927488
TWF1	40 kDa	2.3939	7.2984	3.78	2.6065	3.8103	3.1696	1.51762	1.09291
SNAP29	29 kDa	8.3787	4.1705	5.67	2.6065	4.7628	2.1131	1.51624	0.830774
PRKCI	68 kDa	7.1817	9.3836	6.615	4.3442	4.7628	4.2262	1.51154	0.820224
CAPN2	80 kDa	1.197	4.1705	0.945	2.6065	2.8577	1.0565	1.51133	1.10213
TDRD12	133 kDa	27.53	19.81	12.285	19.114	24.767	30.64	1.50769	1.76461
USP5	96 kDa	14.363	11.469	8.505	8.6884	12.383	8.4524	1.50244	1.21183
ARHGEF7	90 kDa	5.9848	10.426	6.615	4.3442	9.5257	13.735	1.49745	2.12248
TTC21B	151 kDa	4.7878	3.1279	0.945	4.3442	5.7154	4.2262	1.49658	1.8796
CCP110	113 kDa	2.3939	3.1279	2.835	0.86884	2.8577	1.0565	1.49083	1.0568
CTU2	56 kDa	2.3939	3.1279	2.835	0.86884	2.8577	3.1696	1.49083	1.62731
TJP3	101 kDa	2.3939	3.1279	2.835	0.86884	0.95257	1.0565	1.49083	0.542429
SNX2	58 kDa	11.97	12.512	10.395	6.0819	13.336	7.3958	1.48584	1.25823
NEDD1	72 kDa	5.9848	2.0853	2.835	2.6065	3.8103	4.2262	1.48307	1.47689
PTPN14	135 kDa	7.1817	6.2558	4.725	4.3442	3.8103	3.1696	1.48166	0.769627
COMMD2	23 kDa	1.197	4.1705	1.89	1.7377	2.8577	3.1696	1.47959	1.66147
GPI	63 kDa	4.7878	3.1279	1.89	3.4754	3.8103	3.1696	1.47532	1.30091
NRBF2	32 kDa	4.7878	3.1279	1.89	3.4754	4.7628	7.3958	1.47532	2.26611
RUFY1	80 kDa	11.97	17.725	13.23	6.9507	13.336	15.848	1.47146	1.44613
AP4B1	83 kDa	8.3787	15.639	8.505	7.8195	10.478	7.3958	1.47127	1.09491
DENND5B	145 kDa	3.5909	3.1279	2.835	1.7377	2.8577	3.1696	1.46933	1.31811
MAGED2	65 kDa	10.773	5.2131	5.67	5.213	10.478	10.565	1.46891	1.93357
C16orf70	48 kDa	3.5909	4.1705	0.945	4.3442	2.8577	3.1696	1.46741	1.13955
TNRC6B	194 kDa	10.773	7.2984	1.89	10.426	8.5731	8.4524	1.46731	1.38239
PRKD2	97 kDa	5.9848	7.2984	4.725	4.3442	5.7154	4.2262	1.46465	1.09619
MEIOC	108 kDa	5.9848	3.1279	1.89	4.3442	6.668	7.3958	1.46173	2.25591
OSBPL10	84 kDa	2.3939	4.1705	1.89	2.6065	1.9051	4.2262	1.45989	1.36357
TJP1	195 kDa	58.651	46.918	37.8	34.754	46.676	49.658	1.45504	1.32776
EEF1A1	50 kDa	112.51	104.26	69.93	79.064	145.74	153.2	1.45489	2.00639
WASF2	54 kDa	4.7878	3.1279	2.835	2.6065	1.9051	1.0565	1.45469	0.544262
SEC61A1	52 kDa	1.197	5.2131	0.945	3.4754	6.668	6.3393	1.45012	2.94256
IKBKG	48 kDa	3.5909	4.1705	1.89	3.4754	3.8103	3.1696	1.44657	1.30091
ACTA1	42 kDa	16.757	14.597	10.395	11.295	12.383	12.679	1.44555	1.15546
TXN	12 kDa	3.5909	3.1279	3.78	0.86884	0	2.1131	1.44526	0.454543
NUMBL	65 kDa	7.1817	3.1279	2.835	4.3442	2.8577	4.2262	1.43604	0.986726
HSD17B11	33 kDa	2.3939	4.1705	2.835	1.7377	3.8103	2.1131	1.43556	1.29538
S100A10	11 kDa	2.3939	4.1705	2.835	1.7377	1.9051	2.1131	1.43556	0.878737
TNPO3	104 kDa	4.7878	3.1279	3.78	1.7377	4.7628	2.1131	1.4346	1.24615
OCRL	104 kDa	13.167	7.2984	4.725	9.5572	12.383	9.5089	1.43293	1.53281
	?	25.136	37.535	25.515	18.246	24.767	26.414	1.43212	1.16956
WDR37	55 kDa	5.9848	8.341	5.67	4.3442	6.668	4.2262	1.43055	1.08788
RIPK1	76 kDa	7.1817	3.1279	3.78	3.4754	5.7154	7.3958	1.42096	1.8071
CIP2A	102 kDa	11.97	7.2984	6.615	6.9507	9.5257	12.679	1.42038	1.63683
TMEM33	28 kDa	2.3939	4.1705	3.78	0.86884	1.9051	5.2827	1.41205	1.54615
ARHGEF18	152 kDa	7.1817	4.1705	2.835	5.213	5.7154	8.4524	1.41056	1.76041
PHGDH	57 kDa	7.1817	3.1279	4.725	2.6065	5.7154	4.2262	1.40621	1.35601
SH2D5	47 kDa	4.7878	4.1705	3.78	2.6065	4.7628	3.1696	1.40269	1.24206
WIPF2	46 kDa	4.7878	4.1705	3.78	2.6065	1.9051	4.2262	1.40269	0.960041
RPN2	69 kDa	5.9848	9.3836	6.615	4.3442	5.7154	7.3958	1.40233	1.19636
RALGAPA2	211 kDa	1.197	5.2131	2.835	1.7377	0	1.0565	1.40182	0.231045
KANK2	91 kDa	5.9848	4.1705	3.78	3.4754	4.7628	3.1696	1.39969	1.09331
ATP6V1B2	57 kDa	3.5909	5.2131	2.835	3.4754	2.8577	2.1131	1.39516	0.787716
PLEKHA5	127 kDa	20.348	12.512	12.285	11.295	13.336	16.905	1.39355	1.28249
NAV1	202 kDa	4.7878	5.2131	2.835	4.3442	3.8103	4.2262	1.39304	1.11941
HEATR5B	224 kDa	29.924	52.131	31.185	27.803	36.198	32.753	1.39105	1.1689
AP2B1	105 kDa	17.954	18.767	15.12	11.295	13.336	8.4524	1.39016	0.82485
DARS	57 kDa	1.197	6.2558	1.89	3.4754	6.668	7.3958	1.38905	2.6212
NCK1	43 kDa	8.3787	5.2131	2.835	6.9507	5.7154	5.2827	1.38895	1.1239
MPP5	77 kDa	11.97	9.3836	7.56	7.8195	8.5731	5.2827	1.38845	0.900927
ESYT1	123 kDa	14.363	14.597	11.34	9.5572	10.478	9.5089	1.38583	0.956439
FAM193A	140 kDa	7.1817	4.1705	4.725	3.4754	3.8103	2.1131	1.38435	0.722331
ILVBL	68 kDa	8.3787	4.1705	4.725	4.3442	8.5731	8.4524	1.38372	1.87729
PTPN23	179 kDa	16.757	16.682	9.45	14.77	17.146	15.848	1.38064	1.36226
WASHC3	21 kDa	3.5909	5.2131	3.78	2.6065	2.8577	4.2262	1.37853	1.1092
TAB1	55 kDa	5.9848	5.2131	3.78	4.3442	4.7628	4.2262	1.37834	1.10645
CDC37	44 kDa	10.773	5.2131	3.78	7.8195	1.9051	3.1696	1.37817	0.437493
CLIP2	116 kDa	2.3939	0	0	1.7377	3.8103	1.0565	1.37763	2.80071
GBF1	206 kDa	2.3939	0	0	1.7377	6.668	4.2262	1.37763	6.26932
OSBPL11	84 kDa	10.773	11.469	6.615	9.5572	7.6206	9.5089	1.37532	1.05919
ANKRD27	117 kDa	23.939	8.341	11.34	12.164	14.289	15.848	1.37338	1.28221
FBL	34 kDa	7.1817	4.1705	5.67	2.6065	2.8577	3.1696	1.37162	0.728243
LARS	134 kDa	7.1817	4.1705	5.67	2.6065	5.7154	11.622	1.37162	2.09477
RALGAPB	167 kDa	10.773	10.426	8.505	6.9507	7.6206	6.3393	1.3716	0.90322
MAP1B	271 kDa	22.742	15.639	13.23	14.77	25.719	34.866	1.37075	2.16375
DNAJC13	254 kDa	26.333	36.492	20.79	25.196	29.53	29.583	1.36618	1.28546
AHNAK2	617 kDa	68.227	85.495	50.085	62.556	73.348	75.015	1.36471	1.31713
ASNS	64 kDa	3.5909	6.2558	3.78	3.4754	3.8103	5.2827	1.35715	1.25327
TACC2	309 kDa	8.3787	6.2558	4.725	6.0819	8.5731	8.4524	1.35418	1.57543
NCOA7	106 kDa	11.97	5.2131	6.615	6.0819	2.8577	3.1696	1.35333	0.474706
LIMD1	72 kDa	1.197	6.2558	3.78	1.7377	2.8577	4.2262	1.35071	1.28385
WWTR1	44 kDa	4.7878	0	0.945	2.6065	3.8103	4.2262	1.34811	2.26285
ZFAND1	31 kDa	4.7878	0	0.945	2.6065	1.9051	1.0565	1.34811	0.833901
HPS3	114 kDa	4.7878	6.2558	4.725	3.4754	4.7628	2.1131	1.34671	0.838483
HNRNPH2	49 kDa	3.5909	6.2558	4.725	2.6065	3.8103	4.2262	1.34307	1.09616
MYO9A	293 kDa	3.5909	6.2558	4.725	2.6065	1.9051	5.2827	1.34307	0.9804
KIF16B	152 kDa	7.1817	6.2558	5.67	4.3442	5.7154	5.2827	1.34184	1.09825
OSBPL8	101 kDa	7.1817	6.2558	5.67	4.3442	7.6206	7.3958	1.34184	1.49951
DOCK7	243 kDa	35.909	39.62	31.185	25.196	33.34	33.81	1.33962	1.191
AP3S1	22 kDa	5.9848	6.2558	5.67	3.4754	5.7154	5.2827	1.33844	1.20258
FAM114A2	55 kDa	5.9848	7.2984	4.725	5.213	7.6206	7.3958	1.33661	1.51101
UQCRC2	48 kDa	3.5909	7.2984	4.725	3.4754	4.7628	4.2262	1.3279	1.09617
PIH1D1	32 kDa	4.7878	6.2558	6.615	1.7377	2.8577	5.2827	1.32216	0.974583
FAF2	53 kDa	4.7878	7.2984	5.67	3.4754	9.5257	12.679	1.32156	2.42796
WDR92	40 kDa	2.3939	8.341	3.78	4.3442	5.7154	4.2262	1.32135	1.2237
SYNJ2	166 kDa	10.773	18.767	8.505	13.901	20.957	16.905	1.3184	1.68982
CNOT1	267 kDa	22.742	32.321	22.68	19.114	26.672	21.131	1.31749	1.14378
EPS15L1	94 kDa	21.545	16.682	15.12	13.901	15.241	19.018	1.31722	1.18049
COG2	83 kDa	5.9848	8.341	5.67	5.213	7.6206	11.622	1.31635	1.76813
ANKS1A	123 kDa	8.3787	2.0853	1.89	6.0819	7.6206	9.5089	1.31261	2.14873
CUL7	191 kDa	4.7878	8.341	5.67	4.3442	5.7154	3.1696	1.31102	0.88724
TRAPPC9	129 kDa	4.7878	8.341	5.67	4.3442	4.7628	4.2262	1.31102	0.897625
MYO6	150 kDa	19.151	15.639	17.01	9.5572	19.051	16.905	1.30951	1.3534
NUDC	38 kDa	19.151	20.853	13.23	17.377	12.383	15.848	1.30702	0.922371
PPP3CA	59 kDa	3.5909	1.0426	0.945	2.6065	0	1.0565	1.30466	0.29748
ACTG1	42 kDa	27.53	30.236	21.735	22.59	20.957	26.414	1.30324	1.06872
TRIP6	50 kDa	8.3787	10.426	6.615	7.8195	11.431	8.4524	1.30276	1.37749
MYPN	145 kDa	8.3787	2.0853	2.835	5.213	2.8577	1.0565	1.3002	0.486357
JPT2	20 kDa	20.348	12.512	12.285	13.033	20.004	19.018	1.29789	1.54127
RABGAP1	122 kDa	14.363	11.469	10.395	9.5572	9.5257	10.565	1.29469	1.00694
DDX17	80 kDa	4.7878	10.426	5.67	6.0819	2.8577	4.2262	1.29458	0.602788
CARMIL1	152 kDa	5.9848	2.0853	1.89	4.3442	0.95257	5.2827	1.29449	1.00017
HMMR	84 kDa	7.1817	3.1279	1.89	6.0819	7.6206	5.2827	1.29324	1.6186
SLK	143 kDa	17.954	13.554	11.34	13.033	13.336	12.679	1.29274	1.06737
CAD	243 kDa	8.3787	11.469	7.56	7.8195	13.336	9.5089	1.29053	1.48541
DYNLRB1	11 kDa	1.197	1.0426	0	1.7377	3.8103	1.0565	1.28883	2.80071
WASH2P	50 kDa	5.9848	13.554	5.67	9.5572	6.668	12.679	1.28315	1.27056
EPS15	99 kDa	8.3787	10.426	9.45	5.213	6.668	3.1696	1.28246	0.670913
SMG7	127 kDa	4.7878	2.0853	1.89	3.4754	6.668	4.2262	1.281	2.03045
DENND1A	111 kDa	2.3939	1.0426	0.945	1.7377	1.9051	2.1131	1.28099	1.49782
EPS8	92 kDa	2.3939	1.0426	0.945	1.7377	1.9051	4.2262	1.28099	2.2855
GCC2	196 kDa	2.3939	1.0426	0.945	1.7377	4.7628	3.1696	1.28099	2.95687
HAUS1	32 kDa	2.3939	1.0426	0.945	1.7377	2.8577	2.1131	1.28099	1.85291
STUB1	35 kDa	2.3939	1.0426	0.945	1.7377	3.8103	3.1696	1.28099	2.60182
UBLCP1	37 kDa	2.3939	1.0426	0.945	1.7377	1.9051	2.1131	1.28099	1.49782
NHSL1	171 kDa	5.9848	2.0853	2.835	3.4754	3.8103	5.2827	1.27886	1.44095
ATG14	55 kDa	3.5909	1.0426	1.89	1.7377	1.9051	3.1696	1.27726	1.39888
PDAP1	21 kDa	8.3787	4.1705	3.78	6.0819	9.5257	6.3393	1.27249	1.60872
CORO7	101 kDa	7.1817	3.1279	3.78	4.3442	6.668	4.2262	1.269	1.34096
FASTKD5	87 kDa	1.197	0	0.945	0	3.8103	3.1696	1.26667	7.38614
UCK2	29 kDa	1.197	0	0.945	0	3.8103	1.0565	1.26667	5.15005
PTBP3	60 kDa	2.3939	0	1.89	0	1.9051	4.2262	1.26661	3.24407
TWF2	40 kDa	10.773	7.2984	4.725	9.5572	11.431	10.565	1.26531	1.5401
PRKDC	469 kDa	49.075	52.131	44.415	35.622	52.391	47.545	1.26449	1.24862
KIF14	186 kDa	4.7878	2.0853	2.835	2.6065	3.8103	2.1131	1.26309	1.08856
PPP1R2	23 kDa	4.7878	2.0853	2.835	2.6065	3.8103	4.2262	1.26309	1.47689
OCIAD1	28 kDa	3.5909	2.0853	1.89	2.6065	1.9051	5.2827	1.26236	1.59853
POLR2I	15 kDa	3.5909	2.0853	1.89	2.6065	2.8577	3.1696	1.26236	1.34044
SLC16A1	54 kDa	3.5909	2.0853	1.89	2.6065	2.8577	3.1696	1.26236	1.34044
CPNE3	60 kDa	2.3939	2.0853	0.945	2.6065	0.95257	1.0565	1.26121	0.565696
FER	95 kDa	2.3939	2.0853	0.945	2.6065	0	0	1.26121	0
MAP2K2	44 kDa	2.3939	2.0853	0.945	2.6065	2.8577	5.2827	1.26121	2.2921
USP33	107 kDa	2.3939	2.0853	0.945	2.6065	1.9051	1.0565	1.26121	0.833901
NDC80	74 kDa	4.7878	4.1705	1.89	5.213	0.95257	2.1131	1.2612	0.431602
FAM114A1	61 kDa	4.7878	3.1279	2.835	3.4754	7.6206	4.2262	1.25439	1.87735
TXNRD1	71 kDa	11.97	7.2984	7.56	7.8195	11.431	6.3393	1.25286	1.15545
ANAPC4	92 kDa	7.1817	6.2558	3.78	6.9507	5.7154	6.3393	1.25225	1.12338
TAF1C	95 kDa	3.5909	3.1279	1.89	3.4754	2.8577	4.2262	1.25225	1.32029
CC2D1A	104 kDa	7.1817	4.1705	4.725	4.3442	4.7628	3.1696	1.25173	0.874653
FGD1	107 kDa	3.5909	1.0426	2.835	0.86884	1.9051	2.1131	1.251	1.08487
HAUS2	27 kDa	3.5909	1.0426	2.835	0.86884	2.8577	3.1696	1.251	1.62731
NT5C2	65 kDa	9.5757	5.2131	6.615	5.213	2.8577	4.2262	1.25032	0.598909
RDX	69 kDa	16.757	10.426	11.34	10.426	11.431	8.4524	1.24887	0.913507
DNM2	98 kDa	4.7878	4.1705	2.835	4.3442	2.8577	3.1696	1.24781	0.83955
VPS25	21 kDa	4.7878	4.1705	2.835	4.3442	3.8103	3.1696	1.24781	0.972239
HACD3	43 kDa	4.7878	2.0853	3.78	1.7377	2.8577	4.2262	1.24565	1.28385
ATP5PB	29 kDa	2.3939	1.0426	1.89	0.86884	4.7628	8.4524	1.24563	4.79013
DNAJC11	63 kDa	5.9848	5.2131	3.78	5.213	6.668	6.3393	1.24518	1.44638
UMPS	52 kDa	3.5909	4.1705	1.89	4.3442	3.8103	3.1696	1.24497	1.11961
SMAP1	50 kDa	9.5757	7.2984	6.615	6.9507	5.7154	6.3393	1.24388	0.888616
STXBP4	62 kDa	3.5909	2.0853	2.835	1.7377	3.8103	4.2262	1.24132	1.7575
ACTR2	45 kDa	14.363	11.469	10.395	10.426	9.5257	12.679	1.24067	1.06646
DIAPH1	141 kDa	17.954	29.194	18.9	19.114	14.289	13.735	1.24028	0.737202
PPP2CA	36 kDa	8.3787	20.853	12.285	11.295	11.431	13.735	1.23968	1.06726
AIFM1	67 kDa	5.9848	4.1705	4.725	3.4754	9.5257	7.3958	1.23839	2.0635
UBA52	15 kDa	5.9848	4.1705	4.725	3.4754	3.8103	3.1696	1.23839	0.851166
ATP6V1A	68 kDa	9.5757	7.2984	7.56	6.0819	5.7154	7.3958	1.23693	0.961098
RIOK1	66 kDa	3.5909	3.1279	2.835	2.6065	4.7628	6.3393	1.23473	2.04026
TRIM56	81 kDa	3.5909	3.1279	2.835	2.6065	2.8577	4.2262	1.23473	1.30183
CEPT1	47 kDa	1.197	1.0426	0.945	0.86884	2.8577	3.1696	1.23473	3.32295
EGLN1	46 kDa	1.197	1.0426	0.945	0.86884	1.9051	3.1696	1.23473	2.79777
MTCH2	33 kDa	1.197	1.0426	0.945	0.86884	1.9051	3.1696	1.23473	2.79777
SNX29	91 kDa	1.197	1.0426	0.945	0.86884	0.95257	3.1696	1.23473	2.27262
CHP1	22 kDa	2.3939	2.0853	1.89	1.7377	1.9051	1.0565	1.23472	0.816385
CPVL	54 kDa	2.3939	2.0853	1.89	1.7377	1.9051	1.0565	1.23472	0.816385
CUL1	90 kDa	2.3939	2.0853	1.89	1.7377	0.95257	0	1.23472	0.262582
EDF1	16 kDa	2.3939	2.0853	1.89	1.7377	1.9051	1.0565	1.23472	0.816385
ELP5	35 kDa	2.3939	2.0853	1.89	1.7377	1.9051	2.1131	1.23472	1.10764
GGA2	67 kDa	2.3939	2.0853	1.89	1.7377	2.8577	2.1131	1.23472	1.37023
MAIP1	33 kDa	2.3939	2.0853	1.89	1.7377	1.9051	2.1131	1.23472	1.10764
RHOT2	68 kDa	2.3939	2.0853	1.89	1.7377	2.8577	3.1696	1.23472	1.66147
TANGO6	121 kDa	2.3939	2.0853	1.89	1.7377	1.9051	5.2827	1.23472	1.98137
YWHAG	28 kDa	5.9848	6.2558	4.725	5.213	10.478	13.735	1.2317	2.43641
CIAO1	38 kDa	4.7878	5.2131	3.78	4.3442	3.8103	7.3958	1.231	1.37935
CNN2	34 kDa	4.7878	5.2131	3.78	4.3442	5.7154	4.2262	1.231	1.2237
AAK1	104 kDa	10.773	12.512	8.505	10.426	13.336	9.5089	1.22999	1.20675
TRAPPC13	47 kDa	3.5909	4.1705	2.835	3.4754	4.7628	1.0565	1.22994	0.922176
UBE3C	124 kDa	2.3939	3.1279	1.89	2.6065	2.8577	1.0565	1.22802	0.870499
ATP5F1B	57 kDa	7.1817	9.3836	5.67	7.8195	14.289	8.4524	1.22801	1.68586
LPP	66 kDa	21.545	7.2984	11.34	12.164	11.431	11.622	1.22717	0.980812
GAPVD1	165 kDa	9.5757	11.469	8.505	8.6884	8.5731	6.3393	1.224	0.867333
ATG3	36 kDa	1.197	2.0853	0.945	1.7377	2.8577	2.1131	1.22351	1.85291
C9orf72	54 kDa	1.197	2.0853	0.945	1.7377	2.8577	3.1696	1.22351	2.24673
PPM1F	50 kDa	1.197	2.0853	0.945	1.7377	2.8577	6.3393	1.22351	3.42826
RABGAP1L	93 kDa	1.197	2.0853	0.945	1.7377	1.9051	3.1696	1.22351	1.89164
INPPL1	139 kDa	2.3939	4.1705	1.89	3.4754	0.95257	1.0565	1.22347	0.374449
MTMR9	63 kDa	3.5909	2.0853	3.78	0.86884	1.9051	1.0565	1.22099	0.637062
ANXA2	39 kDa	41.894	33.364	32.13	29.54	34.292	32.753	1.22033	1.08716
PSMD10	24 kDa	4.7878	5.2131	4.725	3.4754	2.8577	4.2262	1.21956	0.863848
SERPINB6	43 kDa	1.197	3.1279	0.945	2.6065	1.9051	3.1696	1.21777	1.42889
ANKFY1	128 kDa	4.7878	6.2558	4.725	4.3442	3.8103	7.3958	1.2177	1.23562
CNOT11	55 kDa	4.7878	6.2558	4.725	4.3442	5.7154	3.1696	1.2177	0.979689
TPD52	24 kDa	3.5909	3.1279	3.78	1.7377	0.95257	3.1696	1.21768	0.747081
ZC3H15	49 kDa	3.5909	3.1279	3.78	1.7377	2.8577	2.1131	1.21768	0.900883
TIMM50	40 kDa	5.9848	10.426	5.67	7.8195	12.383	11.622	1.21656	1.77953
ABCE1	67 kDa	3.5909	4.1705	3.78	2.6065	1.9051	0	1.21528	0.298301
HAUS4	42 kDa	3.5909	4.1705	3.78	2.6065	4.7628	2.1131	1.21528	1.07663
MSN	68 kDa	14.363	16.682	15.12	10.426	11.431	8.4524	1.21526	0.778337
SNX5	47 kDa	7.1817	10.426	7.56	6.9507	4.7628	8.4524	1.21343	0.910721
ABCF2	71 kDa	3.5909	6.2558	3.78	4.3442	4.7628	5.2827	1.21202	1.23649
WDR35	134 kDa	3.5909	6.2558	3.78	4.3442	1.9051	4.2262	1.21202	0.754696
BAIAP2	61 kDa	13.167	19.81	15.12	12.164	10.478	10.565	1.20866	0.771258
MRPS11	21 kDa	2.3939	3.1279	2.835	1.7377	2.8577	3.1696	1.20756	1.31811
PPP6C	35 kDa	2.3939	3.1279	2.835	1.7377	2.8577	5.2827	1.20756	1.78022
PRKAB1	30 kDa	2.3939	3.1279	2.835	1.7377	0.95257	2.1131	1.20756	0.670429
PPP2R3A	130 kDa	2.3939	4.1705	2.835	2.6065	1.9051	1.0565	1.20636	0.544262
RPL18A	21 kDa	2.3939	5.2131	2.835	3.4754	1.9051	2.1131	1.20547	0.636758
DST	861 kDa	16.757	10.426	10.395	12.164	21.909	14.792	1.20497	1.62689
VPS28	25 kDa	5.9848	10.426	7.56	6.0819	3.8103	4.2262	1.20297	0.589104
TRAF1	46 kDa	3.5909	4.1705	4.725	1.7377	2.8577	4.2262	1.20095	1.09612
COMT	30 kDa	0	2.0853	0	1.7377	0.95257	4.2262	1.20003	2.98024
RIOK3	59 kDa	0	1.0426	0	0.86884	2.8577	2.1131	1.19999	5.72119
TARS2	81 kDa	0	1.0426	0	0.86884	1.9051	2.1131	1.19999	4.62479
RAPGEF6	179 kDa	19.151	16.682	15.12	14.77	16.194	17.961	1.19883	1.14269
ZCCHC3	44 kDa	4.7878	8.341	6.615	4.3442	7.6206	5.2827	1.19797	1.17739
PTCD3	79 kDa	4.7878	6.2558	6.615	2.6065	4.7628	3.1696	1.19759	0.860207
CIT	231 kDa	2.3939	0	1	1	1.9051	2.1131	1.19695	2.0091
EPHX4	42 kDa	2.3939	0	1	1	1.9051	3.1696	1.19695	2.53735
IFT80	88 kDa	1.197	4.1705	1.89	2.6065	2.8577	4.2262	1.19371	1.57543
CCDC93	73 kDa	1.197	3.1279	1.89	1.7377	0.95257	2.1131	1.19219	0.845073
MRPS6	14 kDa	1.197	3.1279	1.89	1.7377	0.95257	1.0565	1.19219	0.553814
MTHFD1L	106 kDa	1.197	3.1279	1.89	1.7377	2.8577	3.1696	1.19219	1.66147
PLEKHM1	117 kDa	1.197	3.1279	1.89	1.7377	0	1.0565	1.19219	0.291231
RANBP10	67 kDa	1.197	3.1279	1.89	1.7377	2.8577	2.1131	1.19219	1.37023
RPL27A	17 kDa	1.197	3.1279	1.89	1.7377	1.9051	1.0565	1.19219	0.816385
STRN4	81 kDa	1.197	3.1279	1.89	1.7377	1.9051	3.1696	1.19219	1.39888
POLR2C	31 kDa	2.3939	6.2558	3.78	3.4754	3.8103	4.2262	1.19217	1.10766
RPS14	16 kDa	3.5909	8.341	5.67	4.3442	1.9051	5.2827	1.1915	0.717761
TSG101	44 kDa	2.3939	5.2131	3.78	2.6065	5.7154	4.2262	1.19111	1.55666
MAGED1	86 kDa	1.197	2.0853	1.89	0.86884	2.8577	3.1696	1.18974	2.18472
PAN3	96 kDa	1.197	2.0853	1.89	0.86884	4.7628	1.0565	1.18974	2.10933
SNX1	59 kDa	14.363	8.341	10.395	8.6884	7.6206	10.565	1.18973	0.952954
KIF5A	117 kDa	8.3787	11.469	13.23	3.4754	7.6206	8.4524	1.1881	0.962144
TES	48 kDa	15.56	13.554	13.23	11.295	16.194	13.735	1.18712	1.22035
TRAPPC8	161 kDa	11.97	7.2984	7.56	8.6884	8.5731	9.5089	1.18586	1.11285
ETHE1	28 kDa	1.197	1.0426	1.89	0	3.8103	3.1696	1.18497	3.69307
RACK1	35 kDa	13.167	10.426	10.395	9.5572	11.431	13.735	1.18248	1.26131
CD2AP	71 kDa	28.727	31.279	27.405	23.459	34.292	31.696	1.17973	1.29734
NCKAP1	129 kDa	14.363	20.853	15.12	14.77	13.336	16.905	1.17819	1.01174
MRPS27	48 kDa	2.3939	5.2131	4.725	1.7377	0.95257	1.0565	1.17706	0.310872
PIK3R4	153 kDa	10.773	6.2558	7.56	6.9507	13.336	11.622	1.17353	1.71997
MED20	23 kDa	1.197	3.1279	2.835	0.86884	0.95257	1.0565	1.16768	0.542429
MRPS28	21 kDa	1.197	3.1279	2.835	0.86884	0.95257	0	1.16768	0.257184
YME1L1	86 kDa	1.197	3.1279	2.835	0.86884	3.8103	3.1696	1.16768	1.8845
WASHC4	136 kDa	22.742	27.108	23.625	19.114	19.051	17.961	1.16638	0.866001
PRDX1	22 kDa	9.5757	11.469	9.45	8.6884	12.383	14.792	1.16023	1.4982
MRPS23	22 kDa	0	5.2131	1.89	2.6065	3.8103	2.1131	1.15937	1.31734
CTSA	54 kDa	1.197	2.0853	2.835	0	1.9051	2.1131	1.15778	1.41735
GAPDH	36 kDa	23.939	20.853	17.955	20.852	40.008	35.923	1.15422	1.95663
HAUS3	70 kDa	9.5757	9.3836	10.395	6.0819	7.6206	14.792	1.15066	1.36024
ACOT8	36 kDa	0	2.0853	0.945	0.86884	1.9051	2.1131	1.14966	2.2153
PIGT	66 kDa	0	2.0853	0.945	0.86884	3.8103	1.0565	1.14966	2.68315
PPP6R1	97 kDa	0	2.0853	0.945	0.86884	3.8103	5.2827	1.14966	5.01312
RBFOX2	41 kDa	0	2.0853	0.945	0.86884	1.9051	2.1131	1.14966	2.2153
CNOT9	34 kDa	0	4.1705	1.89	1.7377	1.9051	1.0565	1.14963	0.816385
ARHGAP35	171 kDa	15.56	14.597	13.23	13.033	13.336	17.961	1.14827	1.19168
DCTN2	44 kDa	7.1817	5.2131	4.725	6.0819	5.7154	7.3958	1.14693	1.21322
HAUS6	109 kDa	7.1817	6.2558	5.67	6.0819	6.668	4.2262	1.14343	0.927016
DDX3X	73 kDa	14.363	10.426	10.395	11.295	9.5257	9.5089	1.14288	0.877575
RTN4	130 kDa	7.1817	5.2131	5.67	5.213	15.241	12.679	1.13891	2.56547
RPS12	15 kDa	8.3787	7.2984	9.45	4.3442	5.7154	6.3393	1.1365	0.873896
HADHA	83 kDa	5.9848	8.341	5.67	6.9507	7.6206	4.2262	1.1351	0.93868
CYLD	107 kDa	5.9848	9.3836	6.615	6.9507	2.8577	6.3393	1.13289	0.67796
SOGA1	160 kDa	7.1817	2.0853	4.725	3.4754	4.7628	5.2827	1.13007	1.225
AKAP2	95 kDa	7.1817	3.1279	5.67	3.4754	6.668	4.2262	1.1273	1.19122
PRKD1	102 kDa	0	4.1705	2.835	0.86884	0.95257	1.0565	1.12599	0.542429
PSMA2	26 kDa	0	4.1705	2.835	0.86884	2.8577	3.1696	1.12599	1.62731
CYFIP1	145 kDa	15.56	30.236	19.845	20.852	18.099	19.018	1.12529	0.912033
AP2A2	104 kDa	7.1817	13.554	13.23	5.213	5.7154	4.2262	1.12431	0.539045
TAB2	76 kDa	5.9848	2.0853	2.835	4.3442	4.7628	5.2827	1.12409	1.39925
GIT2	85 kDa	23.939	26.066	25.515	19.114	33.34	34.866	1.12046	1.52829
TUFM	50 kDa	10.773	10.426	8.505	10.426	12.383	13.735	1.1198	1.37964
ACADSB	47 kDa	1.197	1.0426	1	1	3.8103	2.1131	1.1198	2.9617
ATG7	78 kDa	1.197	1.0426	1	1	1.9051	2.1131	1.1198	2.0091
TGFBRAP1	97 kDa	1.197	1.0426	1	1	1.9051	2.1131	1.1198	2.0091
GARS	83 kDa	4.7878	7.2984	4.725	6.0819	6.668	9.5089	1.11838	1.4969
RTCB	55 kDa	5.9848	5.2131	5.67	4.3442	2.8577	3.1696	1.1182	0.601875
SEC13	36 kDa	4.7878	8.341	5.67	6.0819	6.668	8.4524	1.11716	1.28663
ARHGAP17	95 kDa	11.97	6.2558	8.505	7.8195	8.5731	8.4524	1.11647	1.04294
PGAM5	32 kDa	4.7878	9.3836	6.615	6.0819	6.668	6.3393	1.11613	1.02445
PI4KB	91 kDa	5.9848	0	1.89	3.4754	510.58	536.73	1.11544	195.197
MIS18A	26 kDa	4.7878	3.1279	1.89	5.213	2.8577	4.2262	1.11442	0.997311
PHKA1	137 kDa	4.7878	3.1279	1.89	5.213	5.7154	8.4524	1.11442	1.99462
BCAR1	93 kDa	4.7878	4.1705	2.835	5.213	6.668	6.3393	1.11311	1.61622
PAK2	58 kDa	67.03	43.79	51.975	47.786	40.008	61.28	1.11085	1.01531
PSMD12	53 kDa	3.5909	10.426	5.67	6.9507	6.668	6.3393	1.11063	1.03063
WASHC5	134 kDa	17.954	32.321	22.68	22.59	20.004	19.018	1.11056	0.861984
UPF1	124 kDa	25.136	23.98	20.79	23.459	27.625	25.357	1.10999	1.19736
CAMSAP1	178 kDa	15.56	8.341	8.505	13.033	14.289	14.792	1.10971	1.35022
TNRC6A	210 kDa	9.5757	5.2131	3.78	9.5572	7.6206	7.3958	1.10884	1.1259
RBM8A	20 kDa	5.9848	7.2984	8.505	3.4754	4.7628	6.3393	1.10874	0.926689
NEK9	107 kDa	11.97	7.2984	11.34	6.0819	8.5731	7.3958	1.10599	0.916599
PFKP	86 kDa	0	1.0426	0.945	0	3.8103	2.1131	1.10328	6.26815
METAP2	53 kDa	4.7878	4.1705	3.78	4.3442	4.7628	6.3393	1.10267	1.36655
WDR36	105 kDa	4.7878	0	0	4.3442	0.95257	2.1131	1.10211	0.705693
HSPA5	72 kDa	14.363	17.725	17.01	12.164	11.431	11.622	1.09988	0.79019
HNRNPM	78 kDa	8.3787	11.469	8.505	9.5572	6.668	4.2262	1.09885	0.603149
CNOT10	82 kDa	3.5909	11.469	8.505	5.213	5.7154	4.2262	1.09782	0.724712
CNBP	19 kDa	8.3787	5.2131	2.835	9.5572	7.6206	6.3393	1.0968	1.12651
SWAP70	69 kDa	10.773	4.1705	7.56	6.0819	6.668	8.4524	1.09541	1.10838
TGS1	97 kDa	3.5909	6.2558	3.78	5.213	5.7154	3.1696	1.09493	0.987991
VPS39	102 kDa	4.7878	6.2558	6.615	3.4754	7.6206	7.3958	1.09447	1.48819
DVL1	75 kDa	3.5909	5.2131	2.835	5.213	3.8103	5.2827	1.09394	1.12985
MRE11	81 kDa	4.7878	5.2131	5.67	3.4754	6.668	5.2827	1.09354	1.30674
NDRG3	41 kDa	3.5909	4.1705	1.89	5.213	1.9051	4.2262	1.09269	0.863199
PIK3C3	102 kDa	9.5757	8.341	9.45	6.9507	6.668	7.3958	1.09244	0.857512
ERC1	128 kDa	4.7878	3.1279	3.78	3.4754	9.5257	6.3393	1.09101	2.18665
HSPA2	70 kDa	4.7878	3.1279	3.78	3.4754	9.5257	10.565	1.09101	2.76907
NUP85	75 kDa	4.7878	3.1279	3.78	3.4754	6.668	8.4524	1.09101	2.08402
RPS15	17 kDa	4.7878	3.1279	3.78	3.4754	3.8103	1.0565	1.09101	0.670783
DNMBP	177 kDa	21.545	20.853	18.9	19.983	32.387	25.357	1.0904	1.48507
PMS1	106 kDa	4.7878	2.0853	2.835	3.4754	2.8577	2.1131	1.08917	0.787716
LUZP1	120 kDa	40.697	27.108	29.295	33.016	41.913	43.319	1.08817	1.36785
DYNLT1	12 kDa	3.5909	7.2984	5.67	4.3442	4.7628	4.2262	1.08739	0.897625
TUBB3	50 kDa	8.3787	11.469	11.34	6.9507	16.194	17.961	1.08513	1.86734
ZYX	61 kDa	22.742	17.725	20.79	16.508	21.909	20.074	1.08496	1.12561
MAP4	121 kDa	31.121	17.725	19.845	25.196	34.292	29.583	1.08448	1.41815
SEH1L	40 kDa	9.5757	4.1705	6.615	6.0819	5.7154	7.3958	1.08264	1.03263
DNAJC9	30 kDa	3.5909	4.1705	2.835	4.3442	3.8103	4.2262	1.0811	1.11941
PSMD13	43 kDa	8.3787	7.2984	7.56	6.9507	8.5731	11.622	1.08038	1.39174
ATP5F1A	60 kDa	13.167	10.426	12.285	9.5572	14.289	13.735	1.08016	1.28302
RIN1	84 kDa	9.5757	1.0426	3.78	6.0819	6.668	7.3958	1.0767	1.42607
PSMA1	30 kDa	3.5909	5.2131	4.725	3.4754	6.668	4.2262	1.07361	1.3285
ANK2	434 kDa	3.5909	2.0853	0.945	4.3442	2.8577	2.1131	1.07317	0.939802
CYFIP2	148 kDa	4.7878	13.554	7.56	9.5572	6.668	4.2262	1.07154	0.636448
SH3GL1	41 kDa	10.773	11.469	10.395	10.426	15.241	15.848	1.06825	1.49316
VCL	124 kDa	5.9848	8.341	4.725	8.6884	9.5257	10.565	1.06802	1.49781
WDR47	102 kDa	3.5909	1.0426	0	4.3442	1.9051	3.1696	1.06659	1.16816
KLC1	65 kDa	20.348	16.682	21.735	13.033	15.241	16.905	1.06506	0.924586
SPG11	279 kDa	4.7878	0	1.89	2.6065	2.8577	2.1131	1.06478	1.10548
NCKAP5L	139 kDa	7.1817	6.2558	5.67	6.9507	2.8577	4.2262	1.06472	0.561292
JPT1	16 kDa	3.5909	3.1279	2.835	3.4754	4.7628	4.2262	1.06472	1.42447
STRN3	87 kDa	2.3939	6.2558	3.78	4.3442	4.7628	4.2262	1.06468	1.10645
CLASP2	141 kDa	7.1817	3.1279	1.89	7.8195	6.668	6.3393	1.06181	1.33965
CYC1	35 kDa	2.3939	5.2131	2.835	4.3442	3.8103	5.2827	1.05959	1.26658
SCYL3	83 kDa	3.5909	2.0853	1.89	3.4754	4.7628	7.3958	1.05793	2.26611
PDLIM7	50 kDa	5.9848	6.2558	3.78	7.8195	8.5731	7.3958	1.05527	1.37669
BABAM1	37 kDa	7.1817	6.2558	7.56	5.213	7.6206	5.2827	1.05202	1.0102
STK38	54 kDa	3.5909	1.0426	0.945	3.4754	5.7154	4.2262	1.04821	2.24903
CFAP36	39 kDa	4.7878	0	2.835	1.7377	0.95257	0	1.04704	0.208317
KLHL9	69 kDa	3.5909	2.0853	2.835	2.6065	1.9051	0	1.04313	0.350106
LRCH2	85 kDa	3.5909	2.0853	2.835	2.6065	0.95257	0	1.04313	0.175057
RHEB	20 kDa	3.5909	2.0853	2.835	2.6065	0	3.1696	1.04313	0.582486
RPAP3	76 kDa	19.151	15.639	15.12	18.246	13.336	19.018	1.04268	0.96967
ERLIN2	38 kDa	0	2.0853	1	1	3.8103	2.1131	1.04265	2.9617
NDUFA10	41 kDa	0	2.0853	1	1	0.95257	3.1696	1.04265	2.06108
YIF1A	32 kDa	0	2.0853	1	1	1.9051	3.1696	1.04265	2.53735
FARSA	58 kDa	5.9848	6.2558	5.67	6.0819	7.6206	7.3958	1.04158	1.27778
SCFD1	72 kDa	5.9848	6.2558	5.67	6.0819	9.5257	8.4524	1.04158	1.5298
SYAP1	40 kDa	5.9848	6.2558	5.67	6.0819	4.7628	7.3958	1.04158	1.03461
PXN	65 kDa	22.742	16.682	17.01	20.852	23.814	19.018	1.04126	1.13127
N4BP2	199 kDa	7.1817	5.2131	7.56	4.3442	7.6206	5.2827	1.04121	1.08393
CNN3	36 kDa	2.3939	4.1705	2.835	3.4754	5.7154	3.1696	1.04025	1.40799
MAP11	63 kDa	2.3939	4.1705	2.835	3.4754	3.8103	4.2262	1.04025	1.27353
NUP214	214 kDa	15.56	13.554	13.23	14.77	21.909	19.018	1.03979	1.46168
NUDT5	24 kDa	3.5909	3.1279	4.725	1.7377	4.7628	3.1696	1.03963	1.22741
AP3D1	130 kDa	28.727	27.108	33.075	20.852	28.577	23.244	1.03538	0.960947
SMG9	58 kDa	8.3787	8.341	6.615	9.5572	12.383	13.735	1.03385	1.61499
COPS5	38 kDa	3.5909	1.0426	1.89	2.6065	2.8577	2.1131	1.03047	1.10548
DFFA	37 kDa	3.5909	1.0426	1.89	2.6065	1.9051	3.1696	1.03047	1.12859
IRAK4	52 kDa	3.5909	1.0426	1.89	2.6065	3.8103	1.0565	1.03047	1.08235
NFXL1	101 kDa	5.9848	4.1705	3.78	6.0819	9.5257	12.679	1.02975	2.25156
SPART	73 kDa	5.9848	4.1705	3.78	6.0819	5.7154	5.2827	1.02975	1.11521
EIF5A	17 kDa	4.7878	6.2558	3.78	6.9507	4.7628	6.3393	1.02916	1.03461
PSMD1	106 kDa	8.3787	8.341	7.56	8.6884	9.5257	10.565	1.02901	1.23647
SHTN1	72 kDa	8.3787	8.341	7.56	8.6884	8.5731	6.3393	1.02901	0.917777
PPIA	18 kDa	4.7878	8.341	7.56	5.213	4.7628	6.3393	1.02786	0.869185
TUBB6	50 kDa	11.97	18.767	16.065	13.901	20.957	21.131	1.02573	1.40453
TTC28	271 kDa	13.167	13.554	11.34	14.77	17.146	17.961	1.0234	1.34458
WDR44	101 kDa	4.7878	6.2558	4.725	6.0819	3.8103	2.1131	1.0219	0.548113
DNAJA1	45 kDa	13.167	20.853	15.12	18.246	24.767	29.583	1.0196	1.6289
TP53BP2	126 kDa	8.3787	8.341	9.45	6.9507	6.668	6.3393	1.01945	0.793094
RPS18	18 kDa	1.197	5.2131	2.835	3.4754	0.95257	1.0565	1.0158	0.318374
FGFR1OP	43 kDa	4.7878	7.2984	7.56	4.3442	8.5731	8.4524	1.01529	1.43021
ZNF830	42 kDa	3.5909	7.2984	3.78	6.9507	4.7628	2.1131	1.01478	0.640769
BICD1	111 kDa	2.3939	3.1279	2.835	2.6065	1.9051	3.1696	1.01476	0.932592
RIC8A	60 kDa	2.3939	3.1279	2.835	2.6065	3.8103	1.0565	1.01476	0.894386
RPA2	29 kDa	2.3939	3.1279	2.835	2.6065	2.8577	5.2827	1.01476	1.49598
RPL30	13 kDa	2.3939	3.1279	2.835	2.6065	3.8103	4.2262	1.01476	1.47689
RPS6KA3	84 kDa	2.3939	3.1279	2.835	2.6065	3.8103	3.1696	1.01476	1.28272
FHL1	36 kDa	5.9848	3.1279	3.78	5.213	3.8103	5.2827	1.01331	1.01112
PARK7	20 kDa	5.9848	3.1279	3.78	5.213	8.5731	10.565	1.01331	2.12811
NAA10	26 kDa	2.3939	2.0853	0.945	3.4754	3.8103	2.1131	1.0133	1.34001
WTAP	44 kDa	2.3939	2.0853	0.945	3.4754	1.9051	2.1131	1.0133	0.909013
PTK2	119 kDa	3.5909	0	0.945	2.6065	3.8103	1.0565	1.01109	1.37035
GIT1	84 kDa	14.363	18.767	18.9	13.901	19.051	20.074	1.01003	1.1928
CHORDC1	37 kDa	5.9848	4.1705	6.615	3.4754	6.668	9.5089	1.00643	1.6032
MRPS9	46 kDa	5.9848	4.1705	6.615	3.4754	1.9051	2.1131	1.00643	0.39822
IPO5	124 kDa	4.7878	5.2131	4.725	5.213	2.8577	6.3393	1.00633	0.925438
TUBA1C	50 kDa	39.5	57.344	51.975	44.311	78.111	87.694	1.0058	1.72201
SDCBP	32 kDa	5.9848	3.1279	4.725	4.3442	3.8103	6.3393	1.0048	1.11913
COG4	89 kDa	1.197	5.2131	3.78	2.6065	7.6206	4.2262	1.0037	1.85498
POLR1B	128 kDa	5.9848	2.0853	2.835	5.213	4.7628	5.2827	1.00275	1.2482
ZNF507	106 kDa	5.9848	2.0853	2.835	5.213	4.7628	4.2262	1.00275	1.11692
LMNA	74 kDa	2.3939	3.1279	3.78	1.7377	2.8577	2.1131	1.00074	0.900883
KLC4	69 kDa	3.5909	7.2984	5.67	5.213	1.9051	5.2827	1.00058	0.660461
EIF4B	69 kDa	17.954	12.512	11.34	19.114	18.099	23.244	1.00039	1.35756
SLC25A1	34 kDa	1.197	4.1705	1.89	3.4754	3.8103	3.1696	1.00039	1.30091
TUBG1	51 kDa	1.197	4.1705	1.89	3.4754	4.7628	3.1696	1.00039	1.47844
DOCK6	230 kDa	8.3787	11.469	9.45	10.426	13.336	7.3958	0.998576	1.04306
APBB1	77 kDa	2.3939	2.0853	1.89	2.6065	1.9051	0	0.996153	0.423685
LATS2	120 kDa	2.3939	2.0853	1.89	2.6065	2.8577	2.1131	0.996153	1.10548
PLA2G6	90 kDa	2.3939	2.0853	1.89	2.6065	0.95257	2.1131	0.996153	0.68179
PPP1R18	68 kDa	2.3939	2.0853	1.89	2.6065	2.8577	2.1131	0.996153	1.10548
RPS21	9 kDa	2.3939	2.0853	1.89	2.6065	1.9051	2.1131	0.996153	0.893628
SORD	38 kDa	2.3939	2.0853	1.89	2.6065	2.8577	2.1131	0.996153	1.10548
XPO5	136 kDa	2.3939	2.0853	1.89	2.6065	2.8577	2.1131	0.996153	1.10548
ASAP1	126 kDa	10.773	13.554	12.285	12.164	12.383	16.905	0.99501	1.19792
STRN	86 kDa	3.5909	7.2984	6.615	4.3442	6.668	6.3393	0.993622	1.18688
TRIM25	71 kDa	25.136	27.108	27.405	25.196	27.625	34.866	0.993213	1.18802
YBX3	40 kDa	7.1817	7.2984	8.505	6.0819	9.5257	7.3958	0.992678	1.16005
ANXA1	39 kDa	38.303	21.895	30.24	30.409	33.34	28.527	0.992564	1.02008
KIF5B	110 kDa	33.515	42.748	48.195	28.672	45.723	39.092	0.992142	1.1034
ARFGAP1	45 kDa	8.3787	3.1279	3.78	7.8195	6.668	8.4524	0.991991	1.30354
PPP1R13L	89 kDa	9.5757	4.1705	10.395	3.4754	9.5257	11.622	0.991046	1.52466
IPO8	120 kDa	7.1817	6.2558	6.615	6.9507	10.478	7.3958	0.99055	1.31757
HAUS8	45 kDa	4.7878	4.1705	4.725	4.3442	6.668	3.1696	0.987772	1.08473
SNX9	67 kDa	15.56	13.554	20.79	8.6884	8.5731	12.679	0.987638	0.720938
TIPRL	31 kDa	3.5909	5.2131	2.835	6.0819	4.7628	5.2827	0.987339	1.12657
MRPS16	15 kDa	2.3939	3.1279	4.725	0.86884	1.9051	1.0565	0.987122	0.52944
CPSF6	59 kDa	1.197	4.1705	2.835	2.6065	0.95257	2.1131	0.986401	0.563387
TK1	25 kDa	2.3939	8.341	5.67	5.213	6.668	6.3393	0.986392	1.19519
CSDE1	89 kDa	9.5757	7.2984	7.56	9.5572	13.336	11.622	0.985798	1.45807
GET4	37 kDa	2.3939	2.0853	2.835	1.7377	1.9051	3.1696	0.979553	1.10978
L3MBTL2	79 kDa	2.3939	2.0853	2.835	1.7377	3.8103	2.1131	0.979553	1.29538
POP4	25 kDa	2.3939	2.0853	2.835	1.7377	1.9051	1.0565	0.979553	0.64767
PPP6R2	105 kDa	2.3939	2.0853	2.835	1.7377	3.8103	3.1696	0.979553	1.52643
RCC2	56 kDa	2.3939	2.0853	2.835	1.7377	0.95257	3.1696	0.979553	0.901474
SMG5	114 kDa	2.3939	2.0853	2.835	1.7377	2.8577	4.2262	0.979553	1.54917
TIMM44	51 kDa	2.3939	2.0853	2.835	1.7377	1.9051	3.1696	0.979553	1.10978
NME2	17 kDa	3.5909	5.2131	3.78	5.213	3.8103	6.3393	0.978984	1.12861
PDCL3	28 kDa	3.5909	5.2131	3.78	5.213	5.7154	6.3393	0.978984	1.34045
PPP2R1B	66 kDa	3.5909	5.2131	3.78	5.213	3.8103	2.1131	0.978984	0.658668
ARAP1	162 kDa	1.197	3.1279	0.945	3.4754	0	1.0565	0.978396	0.239006
ACTN4	105 kDa	3.5909	6.2558	6.615	3.4754	5.7154	11.622	0.975848	1.71821
PPP2R1A	65 kDa	9.5757	12.512	11.34	11.295	10.478	7.3958	0.975821	0.789653
BRCC3	36 kDa	4.7878	3.1279	3.78	4.3442	6.668	7.3958	0.974336	1.7311
MB21D2	56 kDa	4.7878	8.341	5.67	7.8195	8.5731	9.5089	0.973261	1.34045
NARS	63 kDa	1.197	4.1705	3.78	1.7377	3.8103	2.1131	0.972779	1.07353
GSPT1	56 kDa	15.56	12.512	13.23	15.639	15.241	20.074	0.972393	1.22328
ATAD3A	71 kDa	4.7878	9.3836	8.505	6.0819	6.668	9.5089	0.971516	1.109
GRB2	25 kDa	2.3939	1.0426	0.945	2.6065	2.8577	3.1696	0.967619	1.69711
LIMA1	85 kDa	2.3939	1.0426	0.945	2.6065	4.7628	2.1131	0.967619	1.93606
MIGA1	71 kDa	2.3939	1.0426	0.945	2.6065	0.95257	3.1696	0.967619	1.16068
RAPGEF1	121 kDa	2.3939	1.0426	0.945	2.6065	1.9051	2.1131	0.967619	1.13141
SYNJ1	173 kDa	2.3939	1.0426	0.945	2.6065	3.8103	3.1696	0.967619	1.96534
ZFPL1	34 kDa	2.3939	1.0426	0.945	2.6065	1.9051	3.1696	0.967619	1.42889
CTTN	62 kDa	34.712	18.767	29.295	26.065	30.482	35.923	0.966022	1.19951
PFDN2	17 kDa	4.7878	3.1279	4.725	3.4754	3.8103	3.1696	0.965282	0.851166
KIF2A	80 kDa	3.5909	4.1705	2.835	5.213	2.8577	4.2262	0.964389	0.880206
BECN1	52 kDa	1.197	3.1279	1.89	2.6065	0	1.0565	0.961837	0.234961
SPC25	26 kDa	1.197	3.1279	1.89	2.6065	1.9051	1.0565	0.961837	0.658646
KIAA1671	197 kDa	8.3787	10.426	5.67	13.901	21.909	22.188	0.960845	2.25318
TBC1D2	105 kDa	7.1817	3.1279	3.78	6.9507	9.5257	6.3393	0.960757	1.47847
UNC45A	103 kDa	7.1817	4.1705	6.615	5.213	6.668	5.2827	0.959773	1.01037
TUBB4B	50 kDa	14.363	13.554	17.01	12.164	20.957	25.357	0.956914	1.58751
ASAP2	112 kDa	13.167	10.426	15.12	9.5572	16.194	14.792	0.956065	1.25565
SNX4	52 kDa	2.3939	6.2558	4.725	4.3442	4.7628	2.1131	0.953745	0.758159
BICD2	94 kDa	5.9848	4.1705	2.835	7.8195	9.5257	7.3958	0.953147	1.5882
PRKAA1	64 kDa	10.773	8.341	12.285	7.8195	7.6206	14.792	0.950732	1.11481
PCMT1	25 kDa	4.7878	2.0853	3.78	3.4754	0.95257	3.1696	0.947308	0.568152
RPLP2	12 kDa	4.7878	2.0853	3.78	3.4754	1.9051	1.0565	0.947308	0.408193
DDRGK1	36 kDa	2.3939	1.0426	1.89	1.7377	1.9051	2.1131	0.947294	1.10764
PUM2	114 kDa	2.3939	1.0426	1.89	1.7377	1.9051	2.1131	0.947294	1.10764
RPL7	29 kDa	2.3939	1.0426	1.89	1.7377	3.8103	2.1131	0.947294	1.63283
TBC1D15	79 kDa	2.3939	1.0426	1.89	1.7377	4.7628	3.1696	0.947294	2.18662
TRMT11	53 kDa	2.3939	1.0426	1.89	1.7377	1.9051	3.1696	0.947294	1.39888
NDUFA9	43 kDa	1.197	3.1279	2.835	1.7377	4.7628	5.2827	0.945809	2.19684
SPTLC2	63 kDa	1.197	3.1279	2.835	1.7377	4.7628	3.1696	0.945809	1.73473
MRPS18B	29 kDa	2.3939	6.2558	5.67	3.4754	2.8577	5.2827	0.945798	0.890109
IMPDH2	56 kDa	5.9848	9.3836	8.505	7.8195	7.6206	11.622	0.941432	1.17876
WDR59	110 kDa	13.167	11.469	12.285	13.901	14.289	9.5089	0.940808	0.908802
DCP1A	63 kDa	5.9848	5.2131	7.56	4.3442	3.8103	5.2827	0.940668	0.763848
MED23	156 kDa	11.97	7.2984	6.615	13.901	7.6206	7.3958	0.939189	0.731936
RPL17	21 kDa	3.5909	4.1705	5.67	2.6065	2.8577	1.0565	0.937764	0.472929
MAPKAP1	59 kDa	2.3939	5.2131	3.78	4.3442	4.7628	4.2262	0.936338	1.10645
SLC25A6	33 kDa	2.3939	5.2131	3.78	4.3442	7.6206	4.2262	0.936338	1.45821
CAMSAP2	168 kDa	3.5909	3.1279	2.835	4.3442	6.668	6.3393	0.93587	1.8118
PSMC5	46 kDa	9.5757	8.341	11.34	7.8195	8.5731	7.3958	0.935134	0.833472
ASCC3	251 kDa	38.303	32.321	46.305	29.54	38.103	39.092	0.931162	1.0178
KLHL13	74 kDa	1.197	3.1279	3.78	0.86884	1.9051	0	0.930318	0.409801
CAPZA1	33 kDa	20.348	27.108	29.295	21.721	19.051	19.018	0.930218	0.746217
USP24	294 kDa	11.97	8.341	12.285	9.5572	17.146	8.4524	0.929897	1.17197
EPM2AIP1	70 kDa	2.3939	1.0426	2.835	0.86884	3.8103	1.0565	0.927821	1.31399
PAIP1	54 kDa	2.3939	1.0426	2.835	0.86884	1.9051	2.1131	0.927821	1.08487
MED15	87 kDa	4.7878	6.2558	7.56	4.3442	4.7628	5.2827	0.927706	0.843862
IFT140	165 kDa	0	4.1705	1.89	2.6065	2.8577	2.1131	0.927499	1.10548
MAVS	57 kDa	3.5909	3.1279	3.78	3.4754	5.7154	6.3393	0.926041	1.66148
MYO1E	127 kDa	3.5909	3.1279	3.78	3.4754	4.7628	3.1696	0.926041	1.09331
XIAP	57 kDa	3.5909	3.1279	3.78	3.4754	3.8103	4.2262	0.926041	1.10766
KIAA1107	141 kDa	1.197	2.0853	0.945	2.6065	2.8577	3.1696	0.924201	1.69711
SOWAHC	56 kDa	1.197	2.0853	0.945	2.6065	0	4.2262	0.924201	1.18998
TBCD	133 kDa	1.197	2.0853	0.945	2.6065	3.8103	5.2827	0.924201	2.56033
UGP2	57 kDa	1.197	2.0853	0.945	2.6065	2.8577	3.1696	0.924201	1.69711
TUBGCP3	104 kDa	7.1817	1.0426	2.835	6.0819	6.668	4.2262	0.922327	1.22175
COG7	86 kDa	3.5909	2.0853	0.945	5.213	5.7154	7.3958	0.92176	2.12913
EPRS	171 kDa	7.1817	12.512	6.615	14.77	8.5731	17.961	0.920912	1.24078
EIF4E2	28 kDa	3.5909	6.2558	3.78	6.9507	7.6206	11.622	0.91762	1.79323
YWHAH	28 kDa	7.1817	6.2558	9.45	5.213	15.241	15.848	0.916422	2.12023
KRT2	65 kDa	8.3787	7.2984	7.56	9.5572	6.668	9.5089	0.915868	0.945067
PEG10	80 kDa	5.9848	7.2984	7.56	6.9507	9.5257	8.4524	0.915407	1.23895
TUBA1B	50 kDa	40.697	56.302	54.81	51.261	82.874	91.92	0.914472	1.6479
NMT1	57 kDa	9.5757	5.2131	6.615	9.5572	9.5257	6.3393	0.914458	0.981004
LASP1	30 kDa	2.3939	4.1705	2.835	4.3442	4.7628	4.2262	0.914364	1.25209
MRPS35	37 kDa	2.3939	4.1705	2.835	4.3442	2.8577	2.1131	0.914364	0.692389
ARFGAP3	57 kDa	4.7878	1.0426	3.78	2.6065	4.7628	3.1696	0.912926	1.24206
CAMK2D	56 kDa	4.7878	5.2131	6.615	4.3442	7.6206	4.2262	0.912557	1.08099
CDK1	34 kDa	4.7878	5.2131	6.615	4.3442	8.5731	7.3958	0.912557	1.45712
OSBPL3	101 kDa	4.7878	5.2131	6.615	4.3442	1.9051	4.2262	0.912557	0.559466
PSMC6	44 kDa	4.7878	4.1705	3.78	6.0819	2.8577	3.1696	0.908375	0.61117
IPO7	120 kDa	13.167	12.512	17.01	11.295	11.431	14.792	0.907225	0.926444
DSP	332 kDa	8.3787	3.1279	6.615	6.0819	8.5731	10.565	0.906253	1.5073
GSPT2	69 kDa	20.348	15.639	18.9	20.852	22.862	25.357	0.905288	1.213
CTBP1	48 kDa	1.197	2.0853	1.89	1.7377	0.95257	4.2262	0.904788	1.42756
ENSA	13 kDa	1.197	2.0853	1.89	1.7377	4.7628	3.1696	0.904788	2.18662
FAM135A	170 kDa	1.197	2.0853	1.89	1.7377	1.9051	2.1131	0.904788	1.10764
NCLN	63 kDa	1.197	2.0853	1.89	1.7377	1.9051	4.2262	0.904788	1.69013
PPIP5K2	140 kDa	1.197	2.0853	1.89	1.7377	4.7628	3.1696	0.904788	2.18662
TSPYL4	45 kDa	1.197	2.0853	1.89	1.7377	1.9051	2.1131	0.904788	1.10764
EIPR1	44 kDa	2.3939	4.1705	3.78	3.4754	3.8103	3.1696	0.904761	0.962028
JMJD6	46 kDa	2.3939	4.1705	3.78	3.4754	1.9051	2.1131	0.904761	0.553822
YTHDF2	62 kDa	2.3939	4.1705	3.78	3.4754	4.7628	5.2827	0.904761	1.38455
PRDX4	31 kDa	5.9848	3.1279	6.615	3.4754	3.8103	1.0565	0.903106	0.48232
SRGAP2	121 kDa	7.1817	12.512	12.285	9.5572	12.383	10.565	0.901635	1.05063
DNAJB6	36 kDa	4.7878	4.1705	4.725	5.213	7.6206	7.3958	0.901419	1.51101
RASA1	116 kDa	8.3787	3.1279	7.56	5.213	7.6206	7.3958	0.900853	1.17564
PRKAG1	38 kDa	8.3787	6.2558	7.56	8.6884	12.383	12.679	0.900673	1.54243
KPNA3	58 kDa	3.5909	2.0853	2.835	3.4754	1.9051	0	0.899499	0.301898
PDCD2L	39 kDa	3.5909	2.0853	2.835	3.4754	5.7154	2.1131	0.899499	1.24057
SPC24	22 kDa	3.5909	2.0853	2.835	3.4754	3.8103	2.1131	0.899499	0.938673
TRAPPC1	17 kDa	3.5909	2.0853	2.835	3.4754	2.8577	3.1696	0.899499	0.955138
MYL6	17 kDa	4.7878	4.1705	5.67	4.3442	4.7628	5.2827	0.89456	1.00313
STRAP	38 kDa	8.3787	10.426	13.23	7.8195	11.431	10.565	0.893356	1.04497
CAPZB	31 kDa	7.1817	11.469	11.34	9.5572	9.5257	11.622	0.892498	1.01199
MYH9	227 kDa	56.257	49.003	62.37	55.606	79.063	78.185	0.892215	1.33288
DIS3L	121 kDa	10.773	12.512	13.23	13.033	14.289	20.074	0.886609	1.30842
POLR2A	217 kDa	8.3787	12.512	12.285	11.295	10.478	9.5089	0.88595	0.847621
R3HDM1	121 kDa	2.3939	3.1279	1.89	4.3442	1.9051	5.2827	0.885727	1.15296
ANAPC5	85 kDa	5.9848	11.469	7.56	12.164	7.6206	6.3393	0.884902	0.707762
WASL	55 kDa	4.7878	10.426	8.505	8.6884	6.668	2.1131	0.884863	0.510725
STAT3	88 kDa	9.5757	3.1279	5.67	8.6884	6.668	4.2262	0.88475	0.758734
SEC24B	137 kDa	9.5757	9.3836	7.56	13.901	15.241	15.848	0.88343	1.44863
PPP6R3	98 kDa	8.3787	4.1705	3.78	10.426	11.431	15.848	0.883373	1.92024
SEC24A	120 kDa	7.1817	3.1279	4.725	6.9507	5.7154	4.2262	0.882996	0.851478
YWHAQ	28 kDa	5.9848	5.2131	6.615	6.0819	12.383	11.622	0.88194	1.89062
CCDC22	71 kDa	5.9848	8.341	7.56	8.6884	7.6206	9.5089	0.881675	1.05423
SERPINH1	46 kDa	0	3.1279	0.945	2.6065	2.8577	3.1696	0.880726	1.69711
MTA3	68 kDa	3.5909	2.0853	4.725	1.7377	3.8103	3.1696	0.878302	1.08003
CAPZA2	33 kDa	13.167	15.639	18.9	13.901	15.241	16.905	0.878205	0.980031
RPL8	28 kDa	2.3939	6.2558	3.78	6.0819	2.8577	6.3393	0.877083	0.932579
CAST	77 kDa	14.363	3.1279	10.395	9.5572	14.289	10.565	0.87664	1.24568
TUBB	50 kDa	15.56	19.81	26.46	13.901	30.482	32.753	0.876341	1.56674
WRNIP1	72 kDa	4.7878	9.3836	6.615	9.5572	4.7628	4.2262	0.876282	0.55583
MMS19	113 kDa	11.97	9.3836	11.34	13.033	11.431	16.905	0.876117	1.1626
NUP88	84 kDa	9.5757	13.554	15.12	11.295	13.336	17.961	0.875627	1.18482
DAPK3	53 kDa	4.7878	6.2558	5.67	6.9507	9.5257	11.622	0.875039	1.67564
CCDC102A	63 kDa	2.3939	3.1279	2.835	3.4754	3.8103	5.2827	0.875032	1.44095
LATS1	127 kDa	2.3939	3.1279	2.835	3.4754	5.7154	3.1696	0.875032	1.40799
RPL21	19 kDa	2.3939	3.1279	2.835	3.4754	2.8577	3.1696	0.875032	0.955138
AHCY	48 kDa	10.773	12.512	17.955	8.6884	19.051	22.188	0.87395	1.54781
BIN3	30 kDa	4.7878	3.1279	4.725	4.3442	3.8103	4.2262	0.872811	0.886131
FBXO30	82 kDa	4.7878	3.1279	4.725	4.3442	5.7154	4.2262	0.872811	1.09619
RPL38	8 kDa	4.7878	3.1279	4.725	4.3442	2.8577	6.3393	0.872811	1.01409
ZFYVE1	87 kDa	13.167	8.341	15.12	9.5572	9.5257	12.679	0.871574	0.899806
GAK	143 kDa	10.773	7.2984	9.45	11.295	13.336	11.622	0.871121	1.20309
CSNK1A1	39 kDa	3.5909	4.1705	2.835	6.0819	6.668	8.4524	0.870415	1.6957
DCAF7	39 kDa	2.3939	6.2558	4.725	5.213	3.8103	3.1696	0.870366	0.702345
ADSL	55 kDa	8.3787	10.426	9.45	12.164	10.478	11.622	0.870024	1.02249
DCP1B	68 kDa	7.1817	6.2558	8.505	6.9507	12.383	8.4524	0.86942	1.34807
PLEC	532 kDa	14.363	14.597	15.12	18.246	20.004	19.018	0.867949	1.16951
HNRNPH1	49 kDa	8.3787	14.597	17.01	9.5572	13.336	11.622	0.864815	0.939429
ACTL6A	47 kDa	2.3939	3.1279	3.78	2.6065	1.9051	2.1131	0.864605	0.629171
ASPSCR1	60 kDa	4.7878	6.2558	7.56	5.213	6.668	5.2827	0.864605	0.935622
DOCK5	215 kDa	2.3939	3.1279	3.78	2.6065	4.7628	4.2262	0.864605	1.4075
SMARCD3	55 kDa	2.3939	3.1279	3.78	2.6065	0.95257	1.0565	0.864605	0.314581
ATP6V1H	56 kDa	0	3.1279	1.89	1.7377	3.8103	1.0565	0.862227	1.34157
GNB2	37 kDa	0	3.1279	1.89	1.7377	1.9051	2.1131	0.862227	1.10764
GPATCH1	103 kDa	7.1817	5.2131	6.615	7.8195	7.6206	6.3393	0.858693	0.96712
SKIV2L	138 kDa	5.9848	4.1705	6.615	5.213	13.336	13.735	0.858581	2.28872
SH3PXD2B	102 kDa	4.7878	3.1279	6.615	2.6065	2.8577	3.1696	0.858396	0.653614
CORO1B	54 kDa	10.773	9.3836	11.34	12.164	7.6206	12.679	0.857582	0.863666
NBAS	269 kDa	11.97	27.108	26.46	19.114	27.625	16.905	0.857463	0.977092
DRG1	41 kDa	11.97	14.597	17.955	13.033	14.289	14.792	0.857332	0.93846
CDC16	72 kDa	4.7878	5.2131	4.725	6.9507	3.8103	4.2262	0.856557	0.68831
HUWE1	482 kDa	11.97	6.2558	5.67	15.639	13.336	13.735	0.85531	1.2704
DCTN4	52 kDa	2.3939	3.1279	4.725	1.7377	3.8103	5.2827	0.854411	1.407
AKAP11	211 kDa	3.5909	1.0426	2.835	2.6065	3.8103	5.2827	0.851512	1.67105
ERCC6L	141 kDa	11.97	7.2984	11.34	11.295	12.383	22.188	0.851266	1.52732
MYO9B	243 kDa	15.56	10.426	12.285	18.246	12.383	7.3958	0.851135	0.647827
PSMD9	25 kDa	1.197	4.1705	2.835	3.4754	2.8577	2.1131	0.85058	0.787716
PTAR1	46 kDa	1.197	4.1705	2.835	3.4754	0.95257	3.1696	0.85058	0.653234
SCYL1	90 kDa	8.3787	9.3836	11.34	9.5572	7.6206	13.735	0.849985	1.02194
ZW10	89 kDa	7.1817	10.426	9.45	11.295	15.241	14.792	0.848768	1.44772
CALD1	93 kDa	9.5757	1.0426	4.725	7.8195	11.431	11.622	0.846451	1.8377
NAA15	101 kDa	2.3939	5.2131	3.78	5.213	5.7154	5.2827	0.84588	1.22296
ANKRD28	113 kDa	7.1817	13.554	13.23	11.295	17.146	12.679	0.845492	1.21611
CCDC47	56 kDa	0	3.1279	2.835	0.86884	1.9051	2.1131	0.844502	1.08487
EIF4G3	177 kDa	11.97	9.3836	12.285	13.033	17.146	17.961	0.843416	1.38664
AURKA	46 kDa	3.5909	6.2558	4.725	6.9507	7.6206	4.2262	0.84335	1.01465
RELCH	135 kDa	5.9848	3.1279	4.725	6.0819	4.7628	5.2827	0.84323	0.929545
SLC25A5	33 kDa	2.3939	5.2131	4.725	4.3442	4.7628	6.3393	0.838773	1.22415
RPS9	23 kDa	3.5909	6.2558	5.67	6.0819	4.7628	7.3958	0.837882	1.03461
COG8	68 kDa	1.197	1.0426	0.945	1.7377	2.8577	4.2262	0.834831	2.64059
COQ5	37 kDa	1.197	1.0426	0.945	1.7377	2.8577	3.1696	0.834831	2.24673
NUP107	106 kDa	2.3939	2.0853	1.89	3.4754	2.8577	4.2262	0.834831	1.32029
PHB2	33 kDa	1.197	1.0426	0.945	1.7377	1.9051	2.1131	0.834831	1.49782
RNF138	28 kDa	1.197	1.0426	0.945	1.7377	1.9051	2.1131	0.834831	1.49782
SIK2	104 kDa	1.197	1.0426	0.945	1.7377	3.8103	4.2262	0.834831	2.99568
STAT2	98 kDa	2.3939	2.0853	1.89	3.4754	2.8577	2.1131	0.834831	0.926455
ZFP36L1	36 kDa	1.197	1.0426	0.945	1.7377	1.9051	2.1131	0.834831	1.49782
AASDHPPT	36 kDa	4.7878	4.1705	3.78	6.9507	3.8103	4.2262	0.834829	0.748926
GCN1	293 kDa	26.333	21.895	27.405	30.409	29.53	28.527	0.834192	1.0042
PPP1CC	37 kDa	21.545	17.725	23.625	23.459	16.194	21.131	0.834041	0.792732
AGO3	97 kDa	4.7878	9.3836	6.615	10.426	11.431	11.622	0.831606	1.3528
PPIE	33 kDa	3.5909	9.3836	10.395	5.213	4.7628	3.1696	0.831272	0.508227
TLN1	270 kDa	67.03	63.6	85.995	71.245	85.731	80.298	0.830768	1.0559
PSMC3	49 kDa	4.7878	9.3836	7.56	9.5572	6.668	6.3393	0.827904	0.759896
UPF2	148 kDa	3.5909	3.1279	3.78	4.3442	5.7154	4.2262	0.827011	1.2237
ACTR3	47 kDa	7.1817	6.2558	7.56	8.6884	5.7154	6.3393	0.827005	0.741901
PPP4C	35 kDa	5.9848	5.2131	6.615	6.9507	3.8103	2.1131	0.825457	0.436645
PKM	58 kDa	8.3787	7.2984	9.45	9.5572	11.431	10.565	0.824798	1.15725
CACYBP	26 kDa	4.7878	7.2984	9.45	5.213	10.478	5.2827	0.824265	1.07486
SRSF7	27 kDa	2.3939	4.1705	1.89	6.0819	0.95257	0	0.823442	0.119491
C2CD5	110 kDa	2.3939	2.0853	2.835	2.6065	1.9051	2.1131	0.823155	0.738436
GLRX3	37 kDa	2.3939	2.0853	2.835	2.6065	1.9051	3.1696	0.823155	0.932592
SUB1	14 kDa	2.3939	2.0853	2.835	2.6065	1.9051	1.0565	0.823155	0.544262
TACC1	88 kDa	2.3939	2.0853	2.835	2.6065	3.8103	3.1696	0.823155	1.28272
ASPH	86 kDa	3.5909	5.2131	3.78	6.9507	5.7154	5.2827	0.82045	1.02492
SNX24	20 kDa	3.5909	3.1279	4.725	3.4754	1.9051	1.0565	0.819326	0.361153
CEP170	175 kDa	8.3787	8.341	5.67	14.77	19.051	19.018	0.817989	1.86248
PPP1CA	38 kDa	21.545	19.81	26.46	24.327	16.194	22.188	0.814283	0.755745
PLIN3	47 kDa	13.167	8.341	15.12	11.295	12.383	16.905	0.814234	1.10876
IFIT5	56 kDa	5.9848	2.0853	4.725	5.213	3.8103	2.1131	0.812045	0.596035
ALDH3A2	55 kDa	1.197	1.0426	1.89	0.86884	4.7628	2.1131	0.81179	2.49232
EDRF1	139 kDa	1.197	1.0426	1.89	0.86884	2.8577	2.1131	0.81179	1.80177
EXOSC5	25 kDa	1.197	1.0426	1.89	0.86884	0.95257	3.1696	0.81179	1.49417
HSPBP1	39 kDa	1.197	1.0426	1.89	0.86884	3.8103	2.1131	0.81179	2.14706
SAMD4A	79 kDa	1.197	1.0426	1.89	0.86884	3.8103	3.1696	0.81179	2.53001
XPOT	110 kDa	1.197	1.0426	1.89	0.86884	3.8103	3.1696	0.81179	2.53001
ELP6	30 kDa	2.3939	2.0853	3.78	1.7377	1.9051	3.1696	0.811788	0.919713
MRPS17	15 kDa	2.3939	2.0853	3.78	1.7377	1.9051	3.1696	0.811788	0.919713
MAP3K7	67 kDa	7.1817	6.2558	11.34	5.213	4.7628	7.3958	0.811786	0.734525
COPA	138 kDa	23.939	38.577	39.69	37.36	43.818	46.488	0.811369	1.17204
XRN1	194 kDa	14.363	11.469	17.955	13.901	10.478	15.848	0.810899	0.826406
ABRAXAS2	47 kDa	5.9848	7.2984	9.45	6.9507	11.431	7.3958	0.809917	1.14793
KCMF1	42 kDa	3.5909	5.2131	5.67	5.213	4.7628	6.3393	0.808968	1.02013
NUFIP2	76 kDa	3.5909	5.2131	5.67	5.213	3.8103	4.2262	0.808968	0.738445
YAP1	54 kDa	3.5909	5.2131	5.67	5.213	3.8103	5.2827	0.808968	0.835523
WDR6	122 kDa	1.197	6.2558	6.615	2.6065	2.8577	3.1696	0.808198	0.653614
PSMC4	47 kDa	2.3939	4.1705	3.78	4.3442	4.7628	7.3958	0.808006	1.49659
SLC25A12	75 kDa	2.3939	4.1705	3.78	4.3442	4.7628	4.2262	0.808006	1.10645
VASP	40 kDa	13.167	15.639	22.68	13.033	16.194	17.961	0.806597	0.956374
TTC27	97 kDa	1.197	3.1279	1.89	3.4754	6.668	7.3958	0.806072	2.6212
HSPA8	71 kDa	23.939	22.938	32.13	26.065	30.482	28.527	0.805516	1.01399
INPP5F	128 kDa	5.9848	4.1705	5.67	6.9507	10.478	7.3958	0.804654	1.41623
MAGEA4	35 kDa	3.5909	5.2131	6.615	4.3442	3.8103	4.2262	0.803343	0.733311
ATP5F1C	33 kDa	2.3939	2.0853	4.725	0.86884	2.8577	7.3958	0.800738	1.833
HECA	59 kDa	2.3939	2.0853	4.725	0.86884	0.95257	4.2262	0.800738	0.925799
TRIP4	66 kDa	8.3787	10.426	11.34	12.164	11.431	12.679	0.800064	1.02578
DNAJB11	41 kDa	0	2.0853	0	2.6065	3.8103	3.1696	0.800038	2.67788
RANBP1	23 kDa	3.5909	4.1705	1.89	7.8195	6.668	5.2827	0.799361	1.23083
ASMTL	69 kDa	3.5909	2.0853	1.89	5.213	4.7628	5.2827	0.799127	1.41426
G6PD	59 kDa	7.1817	2.0853	3.78	7.8195	3.8103	7.3958	0.798914	0.966085
PSMD7	37 kDa	5.9848	7.2984	12.285	4.3442	7.6206	8.4524	0.798788	0.966553
YAF2	20 kDa	3.5909	0	1.89	2.6065	1.9051	3.1696	0.798599	1.12859
COPB1	107 kDa	15.56	21.895	21.735	25.196	37.15	40.149	0.798087	1.64708
MRPS24	19 kDa	1.197	5.2131	2.835	5.213	0.95257	2.1131	0.796484	0.380923
THOC3	39 kDa	1.197	5.2131	2.835	5.213	0.95257	3.1696	0.796484	0.512198
CTPS1	67 kDa	1.197	3.1279	2.835	2.6065	6.668	5.2827	0.794799	2.19621
KIF1B	204 kDa	1.197	3.1279	2.835	2.6065	6.668	7.3958	0.794799	2.58454
LAMC2	131 kDa	1.197	3.1279	2.835	2.6065	3.8103	3.1696	0.794799	1.28272
MRPS7	28 kDa	1.197	3.1279	2.835	2.6065	0.95257	1.0565	0.794799	0.369213
TBC1D23	78 kDa	1.197	3.1279	2.835	2.6065	2.8577	4.2262	0.794799	1.30183
TBL1XR1	56 kDa	3.5909	7.2984	8.505	5.213	2.8577	2.1131	0.793796	0.362356
PKN1	104 kDa	8.3787	7.2984	8.505	11.295	10.478	9.5089	0.791773	1.00944
ECT2	104 kDa	3.5909	2.0853	2.835	4.3442	0.95257	0	0.790645	0.132685
GPS1	56 kDa	3.5909	2.0853	2.835	4.3442	4.7628	4.2262	0.790645	1.25209
URI1	60 kDa	8.3787	9.3836	9.45	13.033	8.5731	9.5089	0.790032	0.804252
HSPH1	97 kDa	9.5757	10.426	12.285	13.033	6.668	9.5089	0.790019	0.638949
SNX14	110 kDa	1.197	1.0426	2.835	0	1.9051	2.1131	0.789982	1.41735
PTBP1	57 kDa	7.1817	9.3836	12.285	8.6884	8.5731	8.4524	0.789824	0.811766
GNE	79 kDa	10.773	6.2558	9.45	12.164	9.5257	7.3958	0.78786	0.782895
CTTNBP2NL	70 kDa	5.9848	3.1279	3.78	7.8195	12.383	10.565	0.785611	1.97836
TSN	26 kDa	3.5909	0	2.835	1.7377	3.8103	2.1131	0.785291	1.29538
TXNDC5	48 kDa	1.197	3.1279	3.78	1.7377	0.95257	1.0565	0.783823	0.364114
AP1M1	49 kDa	2.3939	5.2131	1.89	7.8195	4.7628	7.3958	0.783459	1.25224
RUVBL1	50 kDa	14.363	23.98	25.515	23.459	24.767	22.188	0.782926	0.958774
MRPS22	41 kDa	1.197	5.2131	4.725	3.4754	2.8577	4.2262	0.781681	0.863848
PPP1R12A	115 kDa	11.97	15.639	17.955	17.377	19.051	20.074	0.781416	1.10735
MYH10	229 kDa	2.3939	12.512	10.395	8.6884	11.431	12.679	0.781092	1.2634
TRIP10	68 kDa	3.5909	4.1705	4.725	5.213	4.7628	5.2827	0.780982	1.01082
SNRPD2	14 kDa	3.5909	6.2558	5.67	6.9507	2.8577	3.1696	0.780202	0.477573
STAU1	63 kDa	5.9848	5.2131	5.67	8.6884	10.478	10.565	0.779885	1.46555
ASCC2	86 kDa	3.5909	11.469	13.23	6.0819	10.478	6.3393	0.779825	0.870826
CORO1C	53 kDa	7.1817	4.1705	8.505	6.0819	7.6206	8.4524	0.778246	1.10188
AP2M1	50 kDa	2.3939	8.341	9.45	4.3442	4.7628	3.1696	0.778218	0.575053
HERC1	532 kDa	4.7878	4.1705	2.835	8.6884	5.7154	4.2262	0.777401	0.862731
EXOSC1	21 kDa	0	2.0853	0.945	1.7377	1.9051	2.1131	0.777314	1.49782
PREB	45 kDa	0	2.0853	0.945	1.7377	3.8103	4.2262	0.777314	2.99568
DDX5	69 kDa	3.5909	4.1705	5.67	4.3442	3.8103	4.2262	0.775039	0.80251
RPS27A	18 kDa	9.5757	5.2131	10.395	8.6884	7.6206	8.4524	0.774956	0.84225
ETF1	49 kDa	5.9848	1.0426	4.725	4.3442	5.7154	4.2262	0.774864	1.09619
RPP30	29 kDa	1.197	5.2131	5.67	2.6065	0.95257	1.0565	0.774494	0.242744
COPE	34 kDa	3.5909	2.0853	4.725	2.6065	4.7628	2.1131	0.774221	0.937857
CLASP1	169 kDa	8.3787	8.341	9.45	12.164	7.6206	10.565	0.773559	0.841381
FAM98A	55 kDa	1.197	3.1279	4.725	0.86884	0.95257	3.1696	0.773154	0.736912
PSAT1	40 kDa	2.3939	5.2131	3.78	6.0819	4.7628	4.2262	0.771352	0.911488
KPNB1	97 kDa	9.5757	11.469	15.12	12.164	15.241	15.848	0.77132	1.13946
RPS4X	30 kDa	9.5757	11.469	15.12	12.164	10.478	13.735	0.77132	0.887443
ZC3H7A	111 kDa	4.7878	2.0853	2.835	6.0819	3.8103	4.2262	0.770795	0.901266
RFC3	41 kDa	2.3939	3.1279	2.835	4.3442	1.9051	3.1696	0.769139	0.706861
STIM1	77 kDa	11.97	9.3836	10.395	17.377	11.431	12.679	0.76889	0.868141
MACF1	838 kDa	14.363	9.3836	17.01	13.901	15.241	11.622	0.768225	0.869043
R3HCC1L	88 kDa	4.7878	0	1.89	4.3442	4.7628	6.3393	0.767989	1.78084
DYNC1H1	532 kDa	71.817	83.41	103.95	98.179	120.98	114.11	0.76796	1.16307
LBR	71 kDa	4.7878	4.1705	4.725	6.9507	7.6206	8.4524	0.76726	1.37662
IPO11	113 kDa	2.3939	5.2131	4.725	5.213	4.7628	6.3393	0.765446	1.11714
HSPA1B	70 kDa	9.5757	11.469	17.955	9.5572	16.194	12.679	0.764922	1.04946
GMIP	107 kDa	4.7878	2.0853	3.78	5.213	1.9051	2.1131	0.764272	0.446814
DDB2	48 kDa	2.3939	1.0426	1.89	2.6065	1.9051	2.1131	0.764261	0.893628
ERF	59 kDa	2.3939	1.0426	1.89	2.6065	3.8103	5.2827	0.764261	2.02224
RPL23A	18 kDa	2.3939	1.0426	1.89	2.6065	2.8577	3.1696	0.764261	1.34044
HNRNPF	46 kDa	8.3787	12.512	16.065	11.295	9.5257	9.5089	0.763549	0.695709
COG1	109 kDa	4.7878	4.1705	5.67	6.0819	5.7154	5.2827	0.762285	0.935857
YWHAE	29 kDa	4.7878	4.1705	5.67	6.0819	10.478	11.622	0.762285	1.88055
CAMK2G	63 kDa	2.3939	3.1279	3.78	3.4754	3.8103	4.2262	0.761061	1.10766
HIST2H2BF	14 kDa	2.3939	3.1279	3.78	3.4754	1.9051	2.1131	0.761061	0.553822
PRKACA	41 kDa	2.3939	3.1279	3.78	3.4754	4.7628	3.1696	0.761061	1.09331
RACGAP1	71 kDa	2.3939	3.1279	3.78	3.4754	1.9051	2.1131	0.761061	0.553822
SCFD2	75 kDa	2.3939	3.1279	3.78	3.4754	3.8103	3.1696	0.761061	0.962028
WDR24	88 kDa	2.3939	3.1279	3.78	3.4754	4.7628	5.2827	0.761061	1.38455
ZNF281	97 kDa	4.7878	2.0853	4.725	4.3442	4.7628	3.1696	0.757851	0.874653
RPL3	46 kDa	3.5909	11.469	9.45	10.426	6.668	6.3393	0.757693	0.654422
COG3	94 kDa	3.5909	6.2558	10.395	2.6065	6.668	8.4524	0.757351	1.16297
ATP6V1G1	14 kDa	0	2.0853	1.89	0.86884	2.8577	4.2262	0.755861	2.56771
HOOK1	85 kDa	0	2.0853	1.89	0.86884	2.8577	4.2262	0.755861	2.56771
SSR4	19 kDa	0	2.0853	1.89	0.86884	1.9051	2.1131	0.755861	1.45648
STAU2	63 kDa	1.197	4.1705	1.89	5.213	1.9051	3.1696	0.755667	0.714445
MSTO1	62 kDa	1.197	2.0853	0	4.3442	3.8103	4.2262	0.755559	1.84994
KIF23	110 kDa	3.5909	5.2131	4.725	6.9507	6.668	4.2262	0.754045	0.933066
HNRNPK	51 kDa	9.5757	15.639	16.065	17.377	13.336	14.792	0.753983	0.841098
GNPDA2	31 kDa	2.3939	3.1279	4.725	2.6065	0.95257	2.1131	0.753161	0.41815
XAB2	100 kDa	11.97	12.512	16.065	16.508	9.5257	8.4524	0.751604	0.551933
GPAT3	49 kDa	2.3939	1.0426	2.835	1.7377	3.8103	2.1131	0.751525	1.29538
CEP192	279 kDa	5.9848	0	1.89	6.0819	8.5731	9.5089	0.750737	2.26822
ACLY	121 kDa	5.9848	6.2558	8.505	7.8195	11.431	15.848	0.74983	1.67105
ANAPC1	217 kDa	11.97	5.2131	15.12	7.8195	8.5731	10.565	0.749062	0.834286
SRPRB	30 kDa	5.9848	8.341	11.34	7.8195	9.5257	9.5089	0.747713	0.993481
ARMC8	76 kDa	1.197	4.1705	2.835	4.3442	3.8103	3.1696	0.747646	0.972239
NANS	40 kDa	1.197	4.1705	2.835	4.3442	0.95257	1.0565	0.747646	0.279846
PHKB	125 kDa	1.197	4.1705	2.835	4.3442	6.668	6.3393	0.747646	1.8118
YTHDC2	160 kDa	5.9848	11.469	11.34	12.164	14.289	13.735	0.742588	1.19231
RMDN3	52 kDa	1.197	2.0853	0.945	3.4754	2.8577	2.1131	0.742535	1.12451
TUBB2A	50 kDa	9.5757	11.469	17.955	10.426	20.004	23.244	0.741507	1.52384
PIK3R1	84 kDa	3.5909	3.1279	4.725	4.3442	4.7628	3.1696	0.740837	0.874653
RANGAP1	64 kDa	5.9848	4.1705	8.505	5.213	11.431	10.565	0.74029	1.60344
CIAPIN1	34 kDa	7.1817	4.1705	7.56	7.8195	6.668	10.565	0.738138	1.12052
CPSF3	77 kDa	4.7878	3.1279	3.78	6.9507	5.7154	6.3393	0.737669	1.12338
XPO1	123 kDa	5.9848	9.3836	11.34	9.5572	12.383	19.018	0.735429	1.50264
PDLIM1	36 kDa	3.5909	1.0426	2.835	3.4754	2.8577	1.0565	0.734264	0.620278
CKAP5	226 kDa	21.545	10.426	23.625	19.983	33.34	28.527	0.733145	1.41871
SCD	42 kDa	1.197	4.1705	4.725	2.6065	7.6206	4.2262	0.732115	1.61588
WARS	53 kDa	7.1817	4.1705	9.45	6.0819	10.478	9.5089	0.730896	1.28683
ASCC1	46 kDa	1.197	2.0853	1.89	2.6065	3.8103	5.2827	0.729968	2.02224
ATP5PO	23 kDa	1.197	2.0853	1.89	2.6065	6.668	4.2262	0.729968	2.42282
LSM2	11 kDa	1.197	2.0853	1.89	2.6065	1.9051	2.1131	0.729968	0.893628
RPS28	8 kDa	1.197	2.0853	1.89	2.6065	1.9051	2.1131	0.729968	0.893628
SPATA2	58 kDa	1.197	2.0853	1.89	2.6065	3.8103	2.1131	0.729968	1.31734
AGO1	97 kDa	1.197	7.2984	4.725	6.9507	4.7628	5.2827	0.727614	0.860377
CSNK2A1	45 kDa	10.773	12.512	19.845	12.164	11.431	9.5089	0.727452	0.654188
NAP1L1	45 kDa	5.9848	12.512	14.175	11.295	10.478	14.792	0.726219	0.992148
RUVBL2	51 kDa	11.97	23.98	22.68	26.934	26.672	38.036	0.724594	1.30423
WDR83	34 kDa	5.9848	5.2131	8.505	6.9507	6.668	8.4524	0.724516	0.978306
RPS3	27 kDa	13.167	15.639	19.845	19.983	12.383	16.905	0.72326	0.735362
AGO2	97 kDa	5.9848	13.554	13.23	13.901	14.289	11.622	0.720165	0.955033
IFT74	69 kDa	2.3939	2.0853	1.89	4.3442	3.8103	4.2262	0.718488	1.2891
SF1	68 kDa	2.3939	2.0853	1.89	4.3442	4.7628	5.2827	0.718488	1.61135
NUP98	198 kDa	3.5909	4.1705	4.725	6.0819	6.668	6.3393	0.718189	1.20361
PYGL	97 kDa	3.5909	1.0426	4.725	1.7377	2.8577	1.0565	0.71696	0.60566
SYNCRIP	70 kDa	7.1817	12.512	17.955	9.5572	10.478	10.565	0.715817	0.764861
FHOD1	127 kDa	4.7878	4.1705	4.725	7.8195	6.668	7.3958	0.714122	1.12111
UBAP2	117 kDa	5.9848	3.1279	7.56	5.213	4.7628	6.3393	0.713435	0.869185
PEX5	71 kDa	3.5909	4.1705	5.67	5.213	8.5731	5.2827	0.713167	1.27316
UBAP2L	115 kDa	11.97	11.469	20.79	12.164	10.478	13.735	0.711264	0.734751
HSPA9	74 kDa	8.3787	10.426	16.065	10.426	17.146	12.679	0.709852	1.12585
AKAP8L	72 kDa	2.3939	2.0853	2.835	3.4754	2.8577	3.1696	0.709812	0.955138
COPS3	48 kDa	2.3939	2.0853	2.835	3.4754	1.9051	4.2262	0.709812	0.971618
GTF3C5	60 kDa	2.3939	2.0853	2.835	3.4754	2.8577	1.0565	0.709812	0.620278
POLA2	66 kDa	2.3939	2.0853	2.835	3.4754	0.95257	1.0565	0.709812	0.318374
STAMBPL1	50 kDa	2.3939	2.0853	2.835	3.4754	1.9051	3.1696	0.709812	0.80418
SMG8	110 kDa	13.167	15.639	18.9	21.721	26.672	16.905	0.709141	1.07277
SEC23B	86 kDa	8.3787	8.341	12.285	11.295	10.478	15.848	0.709063	1.11645
HPS6	83 kDa	3.5909	4.1705	6.615	4.3442	7.6206	5.2827	0.708209	1.17739
PRMT1	42 kDa	3.5909	4.1705	6.615	4.3442	4.7628	6.3393	0.708209	1.01304
CSTF1	48 kDa	4.7878	4.1705	6.615	6.0819	4.7628	7.3958	0.70555	0.957604
RNF214	78 kDa	3.5909	2.0853	2.835	5.213	4.7628	6.3393	0.705293	1.37949
ECPAS	204 kDa	5.9848	4.1705	6.615	7.8195	9.5257	9.5089	0.703544	1.31869
COMMD1	21 kDa	2.3939	2.0853	3.78	2.6065	1.9051	2.1131	0.701354	0.629171
ELP2	92 kDa	1.197	5.2131	5.67	3.4754	6.668	6.3393	0.70091	1.42228
PPIH	19 kDa	5.9848	4.1705	7.56	6.9507	4.7628	2.1131	0.699849	0.47385
NR3C1	86 kDa	7.1817	1.0426	5.67	6.0819	2.8577	6.3393	0.699827	0.782597
RFC5	38 kDa	7.1817	3.1279	10.395	4.3442	4.7628	4.2262	0.699468	0.60987
PPP1CB	37 kDa	17.954	15.639	26.46	21.721	12.383	23.244	0.697225	0.739441
TKT	68 kDa	4.7878	5.2131	5.67	8.6884	6.668	8.4524	0.696519	1.05307
NPM1	33 kDa	16.757	14.597	19.845	25.196	11.431	16.905	0.696121	0.629116
ARHGEF1	102 kDa	1.197	3.1279	1.89	4.3442	5.7154	7.3958	0.693738	2.10311
DYNC1LI1	57 kDa	4.7878	8.341	8.505	10.426	16.194	15.848	0.693508	1.69257
PIK3CA	124 kDa	5.9848	4.1705	9.45	5.213	9.5257	8.4524	0.69258	1.22609
COPS6	36 kDa	3.5909	2.0853	4.725	3.4754	5.7154	3.1696	0.692186	1.08348
AQR	171 kDa	21.545	26.066	34.965	33.885	23.814	21.131	0.691518	0.652796
HERC2	527 kDa	3.5909	6.2558	4.725	9.5572	5.7154	6.3393	0.689439	0.844037
MRPS2	33 kDa	3.5909	5.2131	7.56	5.213	1.9051	2.1131	0.689266	0.314585
IKBKB	87 kDa	1.197	0	0	1.7377	1.9051	2.1131	0.688842	2.31237
PCNP	19 kDa	2.3939	0	0	3.4754	1.9051	2.1131	0.688813	1.15618
EIF2A	65 kDa	2.3939	3.1279	2.835	5.213	7.6206	6.3393	0.686108	1.73458
MDN1	633 kDa	1.197	3.1279	2.835	3.4754	6.668	4.2262	0.685361	1.72639
ATAD3B	73 kDa	2.3939	6.2558	5.67	6.9507	5.7154	4.2262	0.685358	0.787722
RPL12	18 kDa	3.5909	5.2131	8.505	4.3442	2.8577	3.1696	0.685179	0.46908
NUP155	155 kDa	0	3.1279	2.835	1.7377	2.8577	3.1696	0.684038	1.31811
PSMD11	47 kDa	0	3.1279	2.835	1.7377	3.8103	4.2262	0.684038	1.7575
AMPD2	101 kDa	4.7878	6.2558	6.615	9.5572	9.5257	6.3393	0.682876	0.981004
DDX6	54 kDa	8.3787	14.597	18.9	14.77	18.099	19.018	0.682379	1.10238
CCAR2	103 kDa	4.7878	6.2558	7.56	8.6884	2.8577	3.1696	0.679673	0.370947
EIF2B4	58 kDa	2.3939	3.1279	3.78	4.3442	3.8103	4.2262	0.679673	0.989205
ZMYM1	129 kDa	2.3939	3.1279	3.78	4.3442	1.9051	2.1131	0.679673	0.494596
PARG	111 kDa	3.5909	0	0.945	4.3442	1.9051	3.1696	0.678912	0.959446
PDCD4	52 kDa	1.197	3.1279	3.78	2.6065	1.9051	2.1131	0.677194	0.629171
PNPLA6	151 kDa	1.197	3.1279	3.78	2.6065	1.9051	3.1696	0.677194	0.794598
FLNA	281 kDa	148.42	167.86	250.43	217.21	241	234.55	0.676332	1.01691
NUP205	228 kDa	3.5909	3.1279	4.725	5.213	7.6206	6.3393	0.676072	1.4047
SEC23A	86 kDa	7.1817	6.2558	9.45	10.426	10.478	9.5089	0.676067	1.00558
FRYL	340 kDa	7.1817	9.3836	13.23	11.295	6.668	14.792	0.675445	0.875025
DHX38	141 kDa	11.97	9.3836	15.12	16.508	9.5257	9.5089	0.675149	0.601827
TAGLN2	22 kDa	3.5909	6.2558	8.505	6.0819	4.7628	9.5089	0.675037	0.978392
NCAPD2	157 kDa	11.97	13.554	17.01	20.852	20.004	21.131	0.674132	1.08645
YBX1	36 kDa	10.773	15.639	22.68	16.508	20.004	20.074	0.673982	1.02271
DPYSL3	62 kDa	4.7878	6.2558	9.45	6.9507	8.5731	4.2262	0.673362	0.780412
PAICS	47 kDa	9.5757	16.682	20.79	18.246	20.004	15.848	0.672653	0.918434
CFAP20	23 kDa	3.5909	3.1279	5.67	4.3442	3.8103	4.2262	0.670927	0.80251
STIP1	63 kDa	3.5909	3.1279	5.67	4.3442	5.7154	6.3393	0.670927	1.20376
GIGYF2	150 kDa	4.7878	6.2558	10.395	6.0819	8.5731	8.4524	0.670247	1.0333
PUF60	60 kDa	8.3787	6.2558	12.285	9.5572	12.383	8.4524	0.67001	0.953906
YTHDF1	61 kDa	3.5909	0	1.89	3.4754	1.9051	5.2827	0.66927	1.33966
ANAPC7	67 kDa	1.197	3.1279	4.725	1.7377	5.7154	1.0565	0.669209	1.04784
PPA1	33 kDa	1.197	3.1279	4.725	1.7377	3.8103	4.2262	0.669209	1.24352
DNAJA3	52 kDa	3.5909	3.1279	6.615	3.4754	6.668	7.3958	0.665861	1.39378
MCM7	81 kDa	8.3787	7.2984	12.285	11.295	23.814	19.018	0.664847	1.81645
UBR4	574 kDa	22.742	34.407	42.525	43.442	51.439	49.658	0.664778	1.176
PCBP1	37 kDa	4.7878	4.1705	5.67	7.8195	9.5257	9.5089	0.664094	1.41107
EIF4G2	102 kDa	16.757	10.426	23.625	17.377	31.435	31.696	0.662968	1.53971
UBR5	309 kDa	13.167	15.639	21.735	21.721	6.668	7.3958	0.662877	0.323633
HNRNPU	91 kDa	16.757	14.597	26.46	20.852	17.146	21.131	0.662707	0.809034
RAB3GAP2	156 kDa	7.1817	8.341	10.395	13.033	7.6206	12.679	0.66257	0.866467
NCOR2	274 kDa	8.3787	5.2131	6.615	13.901	0.95257	2.1131	0.662498	0.149428
AP2A1	108 kDa	3.5909	8.341	8.505	9.5572	5.7154	5.2827	0.660601	0.608901
EIF5	49 kDa	3.5909	4.1705	5.67	6.0819	9.5257	7.3958	0.660438	1.43989
EXOSC6	28 kDa	3.5909	4.1705	5.67	6.0819	2.8577	3.1696	0.660438	0.512879
COPS4	46 kDa	4.7878	4.1705	6.615	6.9507	4.7628	4.2262	0.660364	0.662627
LDHB	37 kDa	4.7878	4.1705	6.615	6.9507	3.8103	5.2827	0.660364	0.670293
AGK	47 kDa	1.197	0	0.945	0.86884	1.9051	2.1131	0.659926	2.2153
MAP7D3	98 kDa	1.197	0	0.945	0.86884	0.95257	4.2262	0.659926	2.85514
NDUFA11	15 kDa	1.197	0	0.945	0.86884	3.8103	2.1131	0.659926	3.26567
NUP43	42 kDa	1.197	0	0.945	0.86884	1.9051	2.1131	0.659926	2.2153
SDF4	42 kDa	1.197	0	0.945	0.86884	0.95257	3.1696	0.659926	2.27262
FAM192A	29 kDa	3.5909	1.0426	0.945	6.0819	2.8577	3.1696	0.659395	0.857747
NCL	77 kDa	8.3787	12.512	16.065	15.639	16.194	12.679	0.658929	0.910705
GOLGA3	167 kDa	4.7878	5.2131	5.67	9.5572	11.431	14.792	0.656779	1.72212
RPL9	22 kDa	3.5909	4.1705	6.615	5.213	3.8103	4.2262	0.656189	0.679447
DHX29	155 kDa	2.3939	4.1705	5.67	4.3442	3.8103	7.3958	0.655509	1.11902
ILKAP	43 kDa	4.7878	1.0426	2.835	6.0819	0.95257	1.0565	0.65386	0.22531
DPF2	44 kDa	3.5909	5.2131	5.67	7.8195	3.8103	1.0565	0.652656	0.360784
WDR62	166 kDa	9.5757	6.2558	10.395	13.901	14.289	16.905	0.651609	1.28392
RAB3GAP1	111 kDa	9.5757	12.512	21.735	12.164	14.289	16.905	0.651574	0.920204
SEC31A	133 kDa	9.5757	9.3836	16.065	13.033	17.146	14.792	0.651567	1.0976
DDB1	127 kDa	7.1817	9.3836	14.175	11.295	7.6206	8.4524	0.650385	0.631056
HSP90AB2P	44 kDa	4.7878	5.2131	7.56	7.8195	9.5257	6.3393	0.650275	1.03157
EEF2	95 kDa	14.363	17.725	30.24	19.114	20.004	23.244	0.65016	0.876282
VARS	140 kDa	7.1817	5.2131	10.395	8.6884	12.383	7.3958	0.649507	1.03644
FASN	273 kDa	70.621	80.282	123.8	108.6	113.36	118.33	0.649324	0.996945
ANKRD17	274 kDa	3.5909	5.2131	6.615	6.9507	6.668	6.3393	0.64899	0.958837
ARHGEF10	152 kDa	9.5757	2.0853	7.56	10.426	6.668	11.622	0.648338	1.0169
NONO	54 kDa	8.3787	5.2131	12.285	8.6884	8.5731	7.3958	0.648049	0.761388
TOP1	91 kDa	3.5909	4.1705	8.505	3.4754	1.9051	3.1696	0.647841	0.423584
RPL5	34 kDa	3.5909	6.2558	5.67	9.5572	6.668	5.2827	0.646652	0.784826
CENPH	28 kDa	2.3939	0	2.835	0.86884	1.9051	2.1131	0.646329	1.08487
VDAC1	31 kDa	2.3939	0	2.835	0.86884	0.95257	4.2262	0.646329	1.39822
ATR	301 kDa	3.5909	5.2131	7.56	6.0819	4.7628	0	0.645365	0.34913
WNK1	251 kDa	3.5909	5.2131	7.56	6.0819	11.431	7.3958	0.645365	1.38007
AKT1	56 kDa	1.197	1.0426	0	3.4754	2.8577	2.1131	0.644415	1.43028
NCAPH	83 kDa	4.7878	5.2131	9.45	6.0819	4.7628	4.2262	0.643894	0.578744
WDR77	37 kDa	2.3939	5.2131	6.615	5.213	4.7628	3.1696	0.643135	0.670646
PRPF19	55 kDa	3.5909	5.2131	8.505	5.213	6.668	5.2827	0.641785	0.871169
HINT1	14 kDa	2.3939	1.0426	1.89	3.4754	2.8577	4.2262	0.640493	1.32029
QARS	88 kDa	5.9848	2.0853	5.67	6.9507	13.336	6.3393	0.639434	1.55897
AARS	107 kDa	3.5909	1.0426	3.78	3.4754	2.8577	2.1131	0.638628	0.685117
NFKB2	97 kDa	1.197	7.2984	3.78	9.5572	8.5731	10.565	0.63697	1.43494
LARP1	124 kDa	11.97	10.426	17.955	17.377	18.099	20.074	0.633873	1.08041
CCDC91	50 kDa	1.197	0	1.89	0	1.9051	4.2262	0.633333	3.24407
FUBP3	62 kDa	4.7878	1.0426	6.615	2.6065	5.7154	4.2262	0.632262	1.07809
MGA	336 kDa	4.7878	1.0426	6.615	2.6065	1.9051	4.2262	0.632262	0.664892
DYRK1A	86 kDa	2.3939	1.0426	2.835	2.6065	0.95257	4.2262	0.631535	0.951717
PEPD	55 kDa	2.3939	1.0426	2.835	2.6065	1.9051	2.1131	0.631535	0.738436
STRIP1	96 kDa	2.3939	1.0426	2.835	2.6065	2.8577	2.1131	0.631535	0.913498
LYAR	44 kDa	4.7878	3.1279	4.725	7.8195	1.9051	5.2827	0.63101	0.572984
ABCF3	80 kDa	1.197	1.0426	0.945	2.6065	2.8577	5.2827	0.630607	2.2921
IFT81	80 kDa	1.197	1.0426	0.945	2.6065	5.7154	5.2827	0.630607	3.09675
RNF10	90 kDa	1.197	1.0426	0.945	2.6065	1.9051	2.1131	0.630607	1.13141
WDFY1	46 kDa	1.197	1.0426	0.945	2.6065	3.8103	1.0565	0.630607	1.37035
RARS	75 kDa	2.3939	7.2984	7.56	7.8195	10.478	6.3393	0.630209	1.09349
SYMPK	141 kDa	14.363	9.3836	16.065	21.721	9.5257	13.735	0.62845	0.61559
SMC2	136 kDa	8.3787	10.426	16.065	13.901	19.051	9.5089	0.627535	0.953077
USP9X	292 kDa	5.9848	9.3836	13.23	11.295	11.431	11.622	0.626642	0.93998
SNRPD1	13 kDa	1.197	7.2984	6.615	6.9507	3.8103	3.1696	0.626241	0.514526
BIRC6	530 kDa	19.151	19.81	28.35	33.885	24.767	27.47	0.62603	0.839351
NELFE	43 kDa	3.5909	2.0853	4.725	4.3442	2.8577	3.1696	0.625877	0.66459
VCPIP1	134 kDa	19.151	7.2984	17.955	24.327	32.387	29.583	0.625548	1.46564
SRPRA	70 kDa	8.3787	6.2558	10.395	13.033	15.241	14.792	0.624659	1.28193
DYNLL1	10 kDa	2.3939	2.0853	2.835	4.3442	2.8577	2.1131	0.623914	0.692389
VPS4A	49 kDa	2.3939	1.0426	3.78	1.7377	4.7628	6.3393	0.622814	2.01209
STK4	56 kDa	3.5909	3.1279	4.725	6.0819	3.8103	4.2262	0.621714	0.743645
NUDT21	26 kDa	5.9848	6.2558	7.56	12.164	6.668	4.2262	0.620594	0.552332
DNAJC7	56 kDa	1.197	2.0853	0.945	4.3442	4.7628	2.1131	0.620566	1.29999
USP15	112 kDa	9.5757	9.3836	13.23	17.377	15.241	13.735	0.619443	0.946712
FKBP4	52 kDa	3.5909	3.1279	5.67	5.213	3.8103	6.3393	0.617367	0.93261
DRG2	41 kDa	1.197	1.0426	1.89	1.7377	5.7154	3.1696	0.617361	2.44921
HP1BP3	61 kDa	2.3939	2.0853	3.78	3.4754	1.9051	2.1131	0.617361	0.553822
IRAK1	77 kDa	1.197	1.0426	1.89	1.7377	4.7628	2.1131	0.617361	1.89539
MTFR1L	32 kDa	1.197	1.0426	1.89	1.7377	1.9051	2.1131	0.617361	1.10764
NDUFA4	9 kDa	1.197	1.0426	1.89	1.7377	2.8577	4.2262	0.617361	1.95272
PNP	32 kDa	1.197	1.0426	1.89	1.7377	2.8577	2.1131	0.617361	1.37023
SCP2	59 kDa	1.197	1.0426	1.89	1.7377	1.9051	2.1131	0.617361	1.10764
VAPB	27 kDa	2.3939	2.0853	3.78	3.4754	4.7628	2.1131	0.617361	0.947694
LSM4	15 kDa	2.3939	4.1705	2.835	7.8195	4.7628	3.1696	0.616115	0.744512
DPYSL2	62 kDa	3.5909	10.426	13.23	9.5572	12.383	9.5089	0.615122	0.96071
EIF3I	37 kDa	15.56	18.767	34.965	20.852	27.625	31.696	0.614992	1.06278
ILF2	43 kDa	4.7878	4.1705	8.505	6.0819	1.9051	4.2262	0.614133	0.420329
ANLN	124 kDa	4.7878	6.2558	7.56	10.426	4.7628	6.3393	0.614011	0.617263
VIM	54 kDa	14.363	20.853	33.075	24.327	29.53	27.47	0.613498	0.992997
CCNK	64 kDa	1.197	2.0853	1.89	3.4754	1.9051	2.1131	0.611753	0.74891
RPS25	14 kDa	1.197	2.0853	1.89	3.4754	2.8577	2.1131	0.611753	0.926455
RTTN	249 kDa	1.197	2.0853	1.89	3.4754	4.7628	5.2827	0.611753	1.87227
SAMHD1	72 kDa	1.197	2.0853	1.89	3.4754	1.9051	3.1696	0.611753	0.94582
SLAIN2	63 kDa	1.197	2.0853	1.89	3.4754	7.6206	5.2827	0.611753	2.40491
NLRP2	121 kDa	2.3939	2.0853	4.725	2.6065	1.9051	2.1131	0.610953	0.548073
HSP90AA1	85 kDa	43.09	53.174	81.27	76.458	76.206	82.411	0.610316	1.00564
HDAC2	55 kDa	8.3787	11.469	16.065	16.508	10.478	5.2827	0.60933	0.483858
POLR2B	134 kDa	9.5757	11.469	18.9	15.639	20.957	17.961	0.609303	1.12678
BABAM2	44 kDa	2.3939	3.1279	4.725	4.3442	3.8103	4.2262	0.608852	0.886131
HEATR5A	222 kDa	2.3939	3.1279	4.725	4.3442	3.8103	4.2262	0.608852	0.886131
SF3A2	49 kDa	4.7878	6.2558	9.45	8.6884	1.9051	4.2262	0.608852	0.338029
RPLP0	34 kDa	3.5909	4.1705	7.56	5.213	3.8103	5.2827	0.607641	0.711892
DYNC1LI2	54 kDa	3.5909	5.2131	7.56	6.9507	14.289	14.792	0.606725	2.00411
SH3KBP1	73 kDa	13.167	10.426	19.845	19.114	16.194	15.848	0.605585	0.822454
KIF5C	109 kDa	2.3939	8.341	15.12	2.6065	6.668	4.2262	0.605585	0.614571
KIAA0556	181 kDa	1.197	1.0426	2.835	0.86884	1.9051	4.2262	0.60467	1.65539
EIF3A	167 kDa	8.3787	11.469	19.845	13.033	12.383	19.018	0.603677	0.955076
CELF1	52 kDa	1.197	2.0853	2.835	2.6065	0.95257	3.1696	0.603198	0.757543
HECTD1	289 kDa	1.197	2.0853	2.835	2.6065	1.9051	2.1131	0.603198	0.738436
HPS5	127 kDa	1.197	2.0853	2.835	2.6065	6.668	2.1131	0.603198	1.61373
PCID2	46 kDa	1.197	2.0853	2.835	2.6065	1.9051	3.1696	0.603198	0.932592
ZNF598	99 kDa	1.197	2.0853	2.835	2.6065	3.8103	2.1131	0.603198	1.08856
RPS15A	15 kDa	2.3939	4.1705	5.67	5.213	1.9051	1.0565	0.603179	0.272131
RPL13	24 kDa	1.197	3.1279	2.835	4.3442	0.95257	1.0565	0.602421	0.279846
VCP	89 kDa	8.3787	12.512	20.79	13.901	16.194	10.565	0.602194	0.771353
EXOSC7	32 kDa	4.7878	8.341	12.285	9.5572	9.5257	10.565	0.601075	0.919811
CPSF2	88 kDa	8.3787	6.2558	11.34	13.033	5.7154	8.4524	0.600439	0.581291
KPNA1	60 kDa	3.5909	5.2131	9.45	5.213	2.8577	3.1696	0.600423	0.411055
DCAF8	67 kDa	0	1.0426	0	1.7377	2.8577	4.2262	0.599988	4.0766
DNAAF2	91 kDa	0	1.0426	0	1.7377	1.9051	3.1696	0.599988	2.92035
ENTR1	48 kDa	0	1.0426	0	1.7377	3.8103	2.1131	0.599988	3.40876
EXOSC3	30 kDa	2.3939	3.1279	6.615	2.6065	2.8577	2.1131	0.598796	0.539045
SIK3	145 kDa	1.197	0	1	1	1.9051	3.1696	0.5985	2.53735
TARS	83 kDa	5.9848	2.0853	5.67	7.8195	8.5731	9.5089	0.59825	1.34045
LRRFIP1	89 kDa	7.1817	7.2984	9.45	14.77	16.194	12.679	0.597857	1.19211
RPS6	29 kDa	7.1817	3.1279	9.45	7.8195	7.6206	8.4524	0.596983	0.930716
RNH1	50 kDa	1.197	4.1705	3.78	5.213	1.9051	1.0565	0.596853	0.329323
BUB1	122 kDa	4.7878	2.0853	2.835	8.6884	7.6206	4.2262	0.596447	1.02806
LSG1	75 kDa	1.197	3.1279	3.78	3.4754	1.9051	5.2827	0.596094	0.990683
MYBBP1A	149 kDa	2.3939	6.2558	7.56	6.9507	5.7154	4.2262	0.596091	0.685122
TRIP12	220 kDa	15.56	11.469	24.57	20.852	18.099	14.792	0.595064	0.72412
HELLS	97 kDa	10.773	2.0853	9.45	12.164	6.668	6.3393	0.594906	0.6018
MCM3	91 kDa	1.197	2.0853	3.78	1.7377	3.8103	2.1131	0.594867	1.07353
LDHA	37 kDa	2.3939	4.1705	7.56	3.4754	4.7628	4.2262	0.594849	0.81456
GFPT1	79 kDa	2.3939	8.341	9.45	8.6884	12.383	11.622	0.591833	1.32344
HIVEP2	269 kDa	4.7878	1.0426	3.78	6.0819	8.5731	5.2827	0.591205	1.40498
PUM1	126 kDa	4.7878	3.1279	4.725	8.6884	3.8103	7.3958	0.590134	0.835441
USE1	29 kDa	1.197	3.1279	4.725	2.6065	4.7628	3.1696	0.589907	1.08196
NFKB1	105 kDa	5.9848	6.2558	10.395	10.426	13.336	13.735	0.587897	1.30018
CDKAL1	65 kDa	0	2.0853	0.945	2.6065	3.8103	3.1696	0.58716	1.96534
CUX1	164 kDa	0	2.0853	0.945	2.6065	2.8577	3.1696	0.58716	1.69711
TSPYL5	45 kDa	4.7878	3.1279	5.67	7.8195	5.7154	3.1696	0.586805	0.65866
PRPF3	78 kDa	10.773	9.3836	18.9	15.639	10.478	12.679	0.58359	0.670459
GOLGA5	83 kDa	4.7878	5.2131	8.505	8.6884	11.431	9.5089	0.581671	1.2179
COPB2	102 kDa	7.1817	15.639	23.625	15.639	24.767	20.074	0.581212	1.14204
DVL2	79 kDa	4.7878	2.0853	6.615	5.213	6.668	9.5089	0.581087	1.36768
RANBP2	358 kDa	11.97	11.469	17.01	23.459	35.245	32.753	0.579184	1.68025
USP7	128 kDa	8.3787	11.469	17.01	17.377	7.6206	8.4524	0.577186	0.467415
SART3	110 kDa	9.5757	17.725	27.405	19.983	14.289	16.905	0.57611	0.658268
PATL1	87 kDa	3.5909	0	1.89	4.3442	3.8103	3.1696	0.576	1.11961
AMOTL1	107 kDa	3.5909	1.0426	2.835	5.213	3.8103	3.1696	0.575733	0.867284
IFIT3	56 kDa	3.5909	1.0426	2.835	5.213	3.8103	7.3958	0.575733	1.39241
DNAJB1	38 kDa	0	2.0853	1.89	1.7377	1.9051	2.1131	0.574827	1.10764
SLC25A10	31 kDa	0	2.0853	1.89	1.7377	4.7628	4.2262	0.574827	2.47788
WDCP	79 kDa	0	2.0853	1.89	1.7377	2.8577	2.1131	0.574827	1.37023
MRPS34	26 kDa	0	5.2131	4.725	4.3442	0.95257	1.0565	0.574814	0.221527
COMMD8	21 kDa	0	1.0426	0.945	0.86884	1.9051	3.1696	0.574803	2.79777
FBLIM1	41 kDa	0	1.0426	0.945	0.86884	1.9051	3.1696	0.574803	2.79777
GGT7	70 kDa	0	1.0426	0.945	0.86884	0.95257	3.1696	0.574803	2.27262
KNTC1	251 kDa	0	1.0426	0.945	0.86884	3.8103	6.3393	0.574803	5.59564
MCRIP1	11 kDa	0	1.0426	0.945	0.86884	1.9051	2.1131	0.574803	2.2153
POLR1E	47 kDa	0	1.0426	0.945	0.86884	1.9051	2.1131	0.574803	2.2153
UBAC2	39 kDa	0	1.0426	0.945	0.86884	1.9051	3.1696	0.574803	2.79777
WDR82	35 kDa	4.7878	5.2131	11.34	6.0819	4.7628	4.2262	0.574042	0.51596
EIF4A1	46 kDa	3.5909	10.426	12.285	12.164	14.289	11.622	0.573312	1.0598
CTU1	36 kDa	3.5909	4.1705	6.615	6.9507	5.7154	6.3393	0.572134	0.888616
EXOSC2	33 kDa	3.5909	3.1279	5.67	6.0819	3.8103	5.2827	0.57172	0.773747
NUP62	53 kDa	3.5909	3.1279	5.67	6.0819	6.668	7.3958	0.57172	1.19673
BUB1B	120 kDa	3.5909	2.0853	4.725	5.213	4.7628	5.2827	0.571161	1.01082
RPTOR	149 kDa	3.5909	1.0426	3.78	4.3442	8.5731	5.2827	0.570333	1.7055
TTF2	130 kDa	3.5909	0	2.835	3.4754	3.8103	4.2262	0.569045	1.27353
SMARCC2	133 kDa	7.1817	4.1705	10.395	9.5572	2.8577	2.1131	0.56897	0.249135
PCYT1A	42 kDa	3.5909	4.1705	7.56	6.0819	2.8577	3.1696	0.568938	0.441823
TFG	43 kDa	3.5909	6.2558	10.395	6.9507	7.6206	12.679	0.567674	1.1703
MLH1	85 kDa	2.3939	6.2558	6.615	8.6884	4.7628	4.2262	0.565214	0.587386
CCDC6	53 kDa	3.5909	1.0426	4.725	3.4754	4.7628	4.2262	0.565033	1.09617
TMOD3	40 kDa	2.3939	3.1279	2.835	6.9507	8.5731	7.3958	0.564272	1.63186
COPS2	52 kDa	2.3939	5.2131	5.67	7.8195	8.5731	7.3958	0.56392	1.1838
CCDC97	39 kDa	3.5909	4.1705	9.45	4.3442	6.668	5.2827	0.562657	0.866357
ZNF609	151 kDa	5.9848	4.1705	8.505	9.5572	4.7628	1.0565	0.56224	0.322181
FLNC	291 kDa	45.484	55.259	92.61	86.884	86.684	94.033	0.561261	1.00681
ATXN2L	113 kDa	11.97	7.2984	17.01	17.377	20.957	13.735	0.56034	1.00887
POLR1C	39 kDa	2.3939	3.1279	3.78	6.0819	1.9051	4.2262	0.559912	0.621716
ELP1	150 kDa	10.773	9.3836	16.065	19.983	14.289	13.735	0.55916	0.777408
CMTR1	95 kDa	11.97	4.1705	13.23	15.639	7.6206	9.5089	0.559095	0.593353
CDC23	69 kDa	4.7878	8.341	11.34	12.164	8.5731	8.4524	0.558577	0.724366
EIF5B	139 kDa	4.7878	5.2131	6.615	11.295	9.5257	12.679	0.558398	1.23979
HSP90AB1	83 kDa	27.53	25.023	48.195	46.048	45.723	44.375	0.557633	0.956018
TBPL1	21 kDa	5.9848	5.2131	12.285	7.8195	9.5257	10.565	0.556985	0.999314
JMJD1C	285 kDa	2.3939	2.0853	2.835	5.213	0.95257	1.0565	0.556561	0.249636
POLR3C	61 kDa	2.3939	4.1705	6.615	5.213	1.9051	2.1131	0.554988	0.339719
VAPA	28 kDa	5.9848	3.1279	10.395	6.0819	8.5731	2.1131	0.553059	0.648556
SFXN3	36 kDa	0	1.0426	1.89	0	3.8103	3.1696	0.55164	3.69307
NACA	205 kDa	2.3939	2.0853	3.78	4.3442	2.8577	2.1131	0.55134	0.611851
RFC2	39 kDa	2.3939	2.0853	3.78	4.3442	1.9051	2.1131	0.55134	0.494596
SNRPB	25 kDa	2.3939	2.0853	3.78	4.3442	3.8103	2.1131	0.55134	0.729106
UBE4A	123 kDa	2.3939	2.0853	3.78	4.3442	4.7628	1.0565	0.55134	0.716292
ZFP91	63 kDa	2.3939	2.0853	3.78	4.3442	1.9051	2.1131	0.55134	0.494596
POLRMT	139 kDa	2.3939	1.0426	1.89	4.3442	2.8577	4.2262	0.551234	1.1363
SF3B1	146 kDa	15.56	20.853	35.91	30.409	11.431	14.792	0.549058	0.395407
BCAP31	28 kDa	4.7878	3.1279	6.615	7.8195	5.7154	5.2827	0.548388	0.761931
WDR33	146 kDa	3.5909	6.2558	7.56	10.426	3.8103	6.3393	0.547465	0.564306
OGA	103 kDa	11.97	8.341	18.9	18.246	20.004	21.131	0.546788	1.10739
EEF1G	50 kDa	4.7878	5.2131	11.34	6.9507	9.5257	8.4524	0.546775	0.982909
EIF4A2	46 kDa	1.197	6.2558	7.56	6.0819	7.6206	6.3393	0.546317	1.02331
HIST1H4A	11 kDa	2.3939	2.0853	4.725	3.4754	2.8577	1.0565	0.546217	0.477318
RPS17	16 kDa	2.3939	2.0853	4.725	3.4754	0.95257	1.0565	0.546217	0.244997
RPS20	13 kDa	2.3939	2.0853	4.725	3.4754	3.8103	3.1696	0.546217	0.851166
RNF213	591 kDa	3.5909	6.2558	8.505	9.5572	8.5731	7.3958	0.545155	0.884106
COG6	73 kDa	2.3939	1.0426	2.835	3.4754	4.7628	6.3393	0.544577	1.75933
MADD	183 kDa	2.3939	1.0426	2.835	3.4754	3.8103	1.0565	0.544577	0.771235
MED7	27 kDa	2.3939	1.0426	2.835	3.4754	1.9051	3.1696	0.544577	0.80418
FLNB	278 kDa	20.348	13.554	30.24	32.147	31.435	32.753	0.543414	1.02887
MARS	101 kDa	3.5909	6.2558	9.45	8.6884	19.051	11.622	0.542865	1.69105
SRP19	16 kDa	4.7878	3.1279	8.505	6.0819	3.8103	5.2827	0.542658	0.623368
ATP2A2	115 kDa	2.3939	2.0853	5.67	2.6065	12.383	6.3393	0.541195	2.2621
EDC4	152 kDa	2.3939	2.0853	5.67	2.6065	9.5257	5.2827	0.541195	1.78921
HNRNPA2B1	37 kDa	4.7878	8.341	10.395	13.901	3.8103	4.2262	0.540369	0.330775
EIF3H	40 kDa	1.197	4.1705	4.725	5.213	5.7154	7.3958	0.540099	1.3193
PSME3	30 kDa	4.7878	3.1279	9.45	5.213	1.9051	4.2262	0.539842	0.418148
MAGEA10	41 kDa	2.3939	3.1279	8.505	1.7377	1.9051	3.1696	0.539096	0.495446
RPS3A	30 kDa	5.9848	11.469	14.175	18.246	6.668	8.4524	0.538349	0.466377
SRP54	56 kDa	4.7878	2.0853	7.56	5.213	8.5731	10.565	0.538096	1.49832
PDZD11	16 kDa	2.3939	1.0426	3.78	2.6065	2.8577	3.1696	0.538088	0.943756
RABGGTB	37 kDa	2.3939	1.0426	3.78	2.6065	3.8103	2.1131	0.538088	0.927488
DCTN1	142 kDa	7.1817	10.426	17.955	14.77	16.194	14.792	0.53805	0.94686
USP34	404 kDa	1.197	3.1279	2.835	5.213	2.8577	2.1131	0.537388	0.617644
RAI1	203 kDa	3.5909	3.1279	4.725	7.8195	1.9051	3.1696	0.535597	0.404536
GTF2I	112 kDa	10.773	13.554	25.515	19.983	15.241	13.735	0.534683	0.636863
CRYBG1	189 kDa	5.9848	5.2131	12.285	8.6884	13.336	10.565	0.53391	1.13959
CYB5R4	59 kDa	2.3939	0	1.89	2.6065	0.95257	3.1696	0.532392	0.916751
IPO9	116 kDa	2.3939	0	1.89	2.6065	1.9051	2.1131	0.532392	0.893628
SKA3	46 kDa	3.5909	3.1279	5.67	6.9507	4.7628	5.2827	0.532363	0.795954
DYNLL2	10 kDa	1.197	3.1279	3.78	4.3442	1.9051	2.1131	0.532348	0.494596
GSN	86 kDa	1.197	3.1279	3.78	4.3442	3.8103	7.3958	0.532348	1.37935
HERC5	117 kDa	1.197	3.1279	3.78	4.3442	5.7154	5.2827	0.532348	1.35375
UNK	88 kDa	5.9848	4.1705	10.395	8.6884	10.478	10.565	0.532154	1.10269
BUB3	37 kDa	3.5909	4.1705	8.505	6.0819	3.8103	4.2262	0.53208	0.55094
YBX2	39 kDa	2.3939	5.2131	5.67	8.6884	8.5731	6.3393	0.529794	1.03858
HNRNPUL1	96 kDa	8.3787	14.597	21.735	21.721	14.289	8.4524	0.528712	0.52332
SLMAP	95 kDa	1.197	2.0853	1.89	4.3442	1.9051	2.1131	0.526499	0.644541
PGAM1	29 kDa	3.5909	3.1279	7.56	5.213	6.668	10.565	0.526016	1.34917
SNW1	61 kDa	3.5909	3.1279	7.56	5.213	3.8103	1.0565	0.526016	0.381022
RPS7	22 kDa	4.7878	10.426	14.175	14.77	7.6206	8.4524	0.525611	0.555295
DHX35	79 kDa	4.7878	10.426	15.12	13.901	8.5731	9.5089	0.524234	0.623066
MED12	243 kDa	4.7878	5.2131	10.395	8.6884	2.8577	4.2262	0.524063	0.371207
HSPA4L	95 kDa	1.197	3.1279	5.67	2.6065	3.8103	1.0565	0.522552	0.588026
SRGAP1	124 kDa	3.5909	2.0853	5.67	5.213	7.6206	6.3393	0.521566	1.28273
PRIM1	50 kDa	2.3939	5.2131	8.505	6.0819	4.7628	5.2827	0.521495	0.688666
ACBD3	61 kDa	0	1.0426	1	1	10.478	8.4524	0.5213	9.4652
IL13RA2	44 kDa	0	1.0426	1	1	2.8577	2.1131	0.5213	2.4854
RHOT1	71 kDa	0	1.0426	1	1	1.9051	3.1696	0.5213	2.53735
TIMM8A	11 kDa	0	1.0426	1	1	4.7628	3.1696	0.5213	3.9662
MAPRE1	30 kDa	4.7878	4.1705	8.505	8.6884	6.668	7.3958	0.521031	0.817977
HAUS5	72 kDa	2.3939	9.3836	11.34	11.295	9.5257	8.4524	0.520323	0.794261
ABR	98 kDa	1.197	2.0853	2.835	3.4754	6.668	5.2827	0.520141	1.89381
ARHGEF2	112 kDa	1.197	2.0853	2.835	3.4754	3.8103	3.1696	0.520141	1.10609
GSDME	55 kDa	1.197	2.0853	2.835	3.4754	0.95257	3.1696	0.520141	0.653234
PYGB	97 kDa	1.197	2.0853	2.835	3.4754	1.9051	2.1131	0.520141	0.636758
HCFC1	209 kDa	5.9848	7.2984	15.12	10.426	6.668	3.1696	0.519972	0.385094
ARHGEF6	88 kDa	2.3939	5.2131	9.45	5.213	6.668	6.3393	0.518789	0.887083
DHX36	115 kDa	5.9848	1.0426	7.56	6.0819	3.8103	7.3958	0.515134	0.821447
ILF3	95 kDa	2.3939	3.1279	3.78	6.9507	7.6206	2.1131	0.51458	0.907089
ACTR10	46 kDa	1.197	2.0853	3.78	2.6065	2.8577	3.1696	0.513943	0.943756
GTF2A1	42 kDa	1.197	2.0853	3.78	2.6065	1.9051	5.2827	0.513943	1.12547
EIF2S3	51 kDa	2.3939	4.1705	7.56	5.213	4.7628	4.2262	0.513928	0.70375
IARS	145 kDa	2.3939	8.341	11.34	9.5572	7.6206	12.679	0.5137	0.971403
EIF3B	92 kDa	8.3787	12.512	21.735	19.114	13.336	15.848	0.511413	0.714436
ABCF1	96 kDa	2.3939	3.1279	4.725	6.0819	8.5731	7.3958	0.510951	1.47766
USP16	94 kDa	2.3939	3.1279	4.725	6.0819	5.7154	4.2262	0.510951	0.919931
YTHDF3	64 kDa	3.5909	1.0426	4.725	4.3442	2.8577	7.3958	0.510905	1.13058
ANKHD1	269 kDa	3.5909	4.1705	5.67	9.5572	10.478	16.905	0.509706	1.7983
OGT	117 kDa	5.9848	9.3836	18.9	11.295	8.5731	11.622	0.508972	0.668823
GEMIN5	169 kDa	7.1817	12.512	17.01	21.721	18.099	20.074	0.508474	0.985593
COPG1	98 kDa	9.5757	8.341	17.01	18.246	18.099	14.792	0.508189	0.932919
RPS11	18 kDa	2.3939	3.1279	5.67	5.213	5.7154	2.1131	0.507378	0.719333
CIAO2B	18 kDa	1.197	1.0426	0.945	3.4754	5.7154	4.2262	0.506651	2.24903
RPL10	25 kDa	3.5909	4.1705	7.56	7.8195	6.668	4.2262	0.504659	0.708359
MTA1	81 kDa	2.3939	3.1279	6.615	4.3442	3.8103	5.2827	0.503851	0.829714
PDLIM5	64 kDa	2.3939	3.1279	6.615	4.3442	5.7154	8.4524	0.503851	1.29278
SEC23IP	111 kDa	4.7878	5.2131	9.45	10.426	7.6206	7.3958	0.503165	0.755504
UTP20	318 kDa	2.3939	2.0853	2.835	6.0819	0.95257	1.0565	0.502327	0.22531
PCBP2	39 kDa	3.5909	4.1705	8.505	6.9507	7.6206	8.4524	0.502171	1.03994
HNRNPA1	39 kDa	10.773	8.341	19.845	18.246	6.668	11.622	0.501798	0.480166
SNRNP40	39 kDa	9.5757	10.426	21.735	18.246	8.5731	12.679	0.50028	0.531555
RPL23	15 kDa	3.5909	4.1705	9.45	6.0819	2.8577	3.1696	0.499707	0.388059
MED24	110 kDa	3.5909	7.2984	12.285	9.5572	4.7628	3.1696	0.498544	0.363169
PDCD6IP	96 kDa	1.197	1.0426	1.89	2.6065	1.9051	3.1696	0.498076	1.12859
RPSA	33 kDa	2.3939	2.0853	3.78	5.213	2.8577	3.1696	0.498076	0.670221
SRP9	10 kDa	1.197	1.0426	1.89	2.6065	0.95257	4.2262	0.498076	1.15173
IGF2BP3	64 kDa	1.197	4.1705	4.725	6.0819	3.8103	6.3393	0.496673	0.939178
SRRM2	300 kDa	4.7878	1.0426	5.67	6.0819	1.9051	4.2262	0.496124	0.521728
MAPK1	41 kDa	0	3.1279	2.835	3.4754	1.9051	2.1131	0.495674	0.636758
P4HA1	61 kDa	0	3.1279	2.835	3.4754	1.9051	2.1131	0.495674	0.636758
RPS5	23 kDa	3.5909	3.1279	6.615	6.9507	4.7628	4.2262	0.495279	0.662627
RPL4	48 kDa	8.3787	7.2984	16.065	15.639	8.5731	9.5089	0.494483	0.570338
MCM5	82 kDa	2.3939	2.0853	4.725	4.3442	3.8103	3.1696	0.493891	0.769627
RPS13	17 kDa	2.3939	2.0853	4.725	4.3442	1.9051	4.2262	0.493891	0.676057
NUP153	154 kDa	5.9848	11.469	18.9	16.508	8.5731	10.565	0.492934	0.540502
PABPC1	71 kDa	16.757	21.895	38.745	39.967	33.34	27.47	0.491056	0.772563
KHDRBS1	48 kDa	1.197	1.0426	2.835	1.7377	1.9051	4.2262	0.489776	1.34085
SLC25A11	34 kDa	1.197	1.0426	2.835	1.7377	2.8577	3.1696	0.489776	1.31811
FOSL1	29 kDa	0	3.1279	3.78	2.6065	3.8103	1.0565	0.489767	0.762045
RPS19	16 kDa	0	3.1279	3.78	2.6065	2.8577	2.1131	0.489767	0.778329
WDR26	72 kDa	0	3.1279	3.78	2.6065	5.7154	5.2827	0.489767	1.72209
KARS	68 kDa	2.3939	7.2984	8.505	11.295	7.6206	7.3958	0.48951	0.758404
BYSL	50 kDa	5.9848	4.1705	11.34	9.5572	7.6206	6.3393	0.485965	0.668027
HNRNPR	71 kDa	1.197	3.1279	2.835	6.0819	2.8577	4.2262	0.485023	0.794435
MAEA	45 kDa	1.197	3.1279	2.835	6.0819	1.9051	4.2262	0.485023	0.687604
SUPT5H	121 kDa	2.3939	4.1705	6.615	6.9507	5.7154	5.2827	0.483897	0.810729
MED13	239 kDa	0	5.2131	4.725	6.0819	0	0	0.482386	0
TFIP11	97 kDa	4.7878	0	4.725	5.213	3.8103	7.3958	0.481767	1.1276
AIMP1	34 kDa	5.9848	3.1279	8.505	10.426	5.7154	8.4524	0.481364	0.748392
HNRNPA3	40 kDa	1.197	3.1279	3.78	5.213	2.8577	2.1131	0.480918	0.552741
EFTUD2	109 kDa	17.954	23.98	49.14	38.229	18.099	19.018	0.479964	0.42483
NCOR1	270 kDa	3.5909	2.0853	6.615	5.213	2.8577	2.1131	0.479895	0.420257
RPL7A	30 kDa	3.5909	12.512	19.845	13.901	8.5731	6.3393	0.47718	0.441901
DBNL	48 kDa	1.197	3.1279	4.725	4.3442	3.8103	5.2827	0.476878	1.00262
EIF3D	64 kDa	5.9848	8.341	17.01	13.033	15.241	15.848	0.476843	1.03482
SFPQ	76 kDa	7.1817	8.341	17.01	15.639	8.5731	8.4524	0.475442	0.521471
CAP1	52 kDa	3.5909	9.3836	16.065	11.295	16.194	24.301	0.474214	1.48008
AGTPBP1	138 kDa	2.3939	1.0426	3.78	3.4754	7.6206	3.1696	0.473647	1.4872
OLA1	45 kDa	3.5909	1.0426	2.835	6.9507	2.8577	4.2262	0.473497	0.723903
TMPO	75 kDa	7.1817	5.2131	12.285	13.901	4.7628	4.2262	0.473337	0.343275
CBL	100 kDa	2.3939	3.1279	4.725	6.9507	5.7154	6.3393	0.472931	1.03246
EIF3M	43 kDa	3.5909	4.1705	10.395	6.0819	6.668	4.2262	0.471047	0.66118
PRRC2C	317 kDa	3.5909	3.1279	4.725	9.5572	13.336	9.5089	0.470432	1.59954
DHX9	141 kDa	3.5909	10.426	14.175	15.639	9.5257	10.565	0.470145	0.673868
PRRC2B	243 kDa	2.3939	3.1279	5.67	6.0819	3.8103	3.1696	0.469864	0.593938
AHSA1	38 kDa	2.3939	1.0426	4.725	2.6065	4.7628	3.1696	0.468731	1.08196
SF3A1	89 kDa	7.1817	7.2984	17.955	13.033	5.7154	6.3393	0.467281	0.389012
GART	108 kDa	4.7878	6.2558	13.23	10.426	9.5257	10.565	0.466841	0.849286
JUNB	36 kDa	3.5909	1.0426	4.725	5.213	3.8103	4.2262	0.466241	0.808664
HDLBP	141 kDa	5.9848	3.1279	5.67	13.901	12.383	9.5089	0.465623	1.11859
SMARCD1	58 kDa	3.5909	3.1279	6.615	7.8195	2.8577	3.1696	0.465468	0.417562
HNRNPD	38 kDa	4.7878	3.1279	6.615	10.426	6.668	5.2827	0.464509	0.701291
RAE1	41 kDa	2.3939	1.0426	5.67	1.7377	2.8577	5.2827	0.463909	1.09891
SMARCC1	123 kDa	2.3939	5.2131	9.45	6.9507	1.9051	4.2262	0.463822	0.373844
NUP160	162 kDa	0	2.0853	1.89	2.6065	0.95257	3.1696	0.463761	0.916751
RAD51	37 kDa	0	2.0853	1.89	2.6065	2.8577	3.1696	0.463761	1.34044
RPS10	19 kDa	0	4.1705	3.78	5.213	4.7628	3.1696	0.46375	0.882064
MTFR1	37 kDa	1.197	2.0853	1.89	5.213	3.8103	2.1131	0.462101	0.833929
USO1	108 kDa	8.3787	6.2558	16.065	15.639	17.146	15.848	0.461598	1.04069
KRT8	54 kDa	10.773	14.597	30.24	25.196	19.051	17.961	0.457645	0.667653
TUT7	171 kDa	1.197	2.0853	2.835	4.3442	0.95257	3.1696	0.457196	0.574182
KPNA2	58 kDa	2.3939	4.1705	5.67	8.6884	2.8577	4.2262	0.457182	0.493363
PABPC4	71 kDa	9.5757	8.341	23.625	15.639	18.099	16.905	0.456314	0.891504
GALC	77 kDa	0	2.0853	2.835	1.7377	2.8577	3.1696	0.456033	1.31811
PANK4	86 kDa	0	2.0853	2.835	1.7377	1.9051	2.1131	0.456033	0.878737
RIC8B	59 kDa	0	2.0853	2.835	1.7377	1.9051	3.1696	0.456033	1.10978
PYM1	23 kDa	2.3939	2.0853	3.78	6.0819	2.8577	3.1696	0.454192	0.61117
RBM17	45 kDa	1.197	4.1705	6.615	5.213	1.9051	3.1696	0.453796	0.429041
ACSL3	80 kDa	1.197	2.0853	3.78	3.4754	5.7154	6.3393	0.452394	1.66148
ARPC1A	42 kDa	1.197	2.0853	3.78	3.4754	4.7628	4.2262	0.452394	1.23894
ARPC4	20 kDa	0	4.1705	6.615	2.6065	5.7154	5.2827	0.452258	1.19266
MOV10	114 kDa	2.3939	2.0853	4.725	5.213	3.8103	2.1131	0.450714	0.596035
RTRAF	28 kDa	2.3939	2.0853	4.725	5.213	1.9051	1.0565	0.450714	0.298008
TXLNA	62 kDa	2.3939	2.0853	4.725	5.213	6.668	6.3393	0.450714	1.30884
ARCN1	57 kDa	3.5909	2.0853	5.67	6.9507	5.7154	2.1131	0.449753	0.62029
FLII	145 kDa	8.3787	8.341	19.845	17.377	18.099	20.074	0.449189	1.02555
RPAP1	153 kDa	4.7878	2.0853	6.615	8.6884	8.5731	5.2827	0.449122	0.905407
PTPN12	88 kDa	5.9848	7.2984	12.285	17.377	14.289	14.792	0.447819	0.980413
EML2	71 kDa	2.3939	2.0853	5.67	4.3442	4.7628	3.1696	0.447285	0.792115
PRPF4	58 kDa	9.5757	13.554	28.35	23.459	8.5731	7.3958	0.446442	0.308226
ENO1	47 kDa	1.197	0	0.945	1.7377	2.8577	3.1696	0.446192	2.24673
MCU	40 kDa	1.197	0	0.945	1.7377	2.8577	5.2827	0.446192	3.03441
PRMT7	78 kDa	1.197	0	0.945	1.7377	0.95257	3.1696	0.446192	1.53658
SKA2	14 kDa	1.197	0	0.945	1.7377	4.7628	4.2262	0.446192	3.35073
CNDP2	53 kDa	2.3939	0	1.89	3.4754	4.7628	3.1696	0.446174	1.47844
PPM1B	53 kDa	2.3939	0	1.89	3.4754	3.8103	3.1696	0.446174	1.30091
KRT18	48 kDa	13.167	12.512	27.405	30.409	17.146	19.018	0.444166	0.625523
DYNC1I2	71 kDa	0	5.2131	6.615	5.213	10.478	6.3393	0.440742	1.42182
PHKA2	138 kDa	0	3.1279	1.89	5.213	3.8103	6.3393	0.440363	1.42892
RELB	62 kDa	2.3939	3.1279	4.725	7.8195	8.5731	9.5089	0.440177	1.44143
AKT2	56 kDa	2.3939	0	2.835	2.6065	1.9051	2.1131	0.439934	0.738436
CUL4A	88 kDa	2.3939	3.1279	5.67	6.9507	4.7628	2.1131	0.437519	0.544811
ORC3	82 kDa	7.1817	6.2558	16.065	14.77	6.668	7.3958	0.435787	0.456099
CDC27	92 kDa	0	3.1279	2.835	4.3442	2.8577	3.1696	0.435689	0.83955
SPATS2	60 kDa	1.197	3.1279	4.725	5.213	3.8103	3.1696	0.435188	0.702345
MCMBP	73 kDa	2.3939	3.1279	6.615	6.0819	1.9051	3.1696	0.434894	0.39968
EIF3E	52 kDa	8.3787	10.426	19.845	23.459	14.289	17.961	0.434249	0.744735
LOXL2	87 kDa	1.197	0	1.89	0.86884	0.95257	3.1696	0.433878	1.49417
NSMAF	104 kDa	1.197	0	1.89	0.86884	1.9051	2.1131	0.433878	1.45648
PARP14	203 kDa	1.197	0	1.89	0.86884	2.8577	2.1131	0.433878	1.80177
TRIM28	89 kDa	9.5757	7.2984	19.845	19.114	3.8103	6.3393	0.433125	0.26052
RBBP7	48 kDa	3.5909	7.2984	12.285	13.033	7.6206	15.848	0.430101	0.926953
ELP3	62 kDa	2.3939	4.1705	6.615	8.6884	10.478	7.3958	0.42895	1.16796
[truncated: 397 more rows]
