# Supplementary material for: Dichotomous roles of ACBD3 in NSCLC growth and metastasis
Source: Oncogene. 2025 Apr 6;44(25):2078–90. doi: 10.1038/s41388-025-03360-w (PMC12167707; doi:10.1038/s41388-025-03360-w)
Supplement: Supplementary file 4 — Supplementary table 2 [file 41388_2025_3360_MOESM4_ESM.xlsx]

## Sheet: Sheet1
Description	PI4KB/CTL	CTL/PI4KB	log2(CTL/PI4KB)	P value (PI4KB)	ACBD3/CTL	CTL/ACBD3	log2(CTL/ACBD3)	P value (ACBD3)
GAPDH	0.01	100	6.64386	1.63683e-16	0.01	100	6.64386	1.41043e-16
CNBP	0.01	100	6.64386	1.63683e-16	0.01	100	6.64386	1.41043e-16
UBA52	0.01	100	6.64386	1.63683e-16	0.01	100	6.64386	1.41043e-16
REXO2	0.01	100	6.64386	1.63683e-16	0.01	100	6.64386	1.41043e-16
UBQLN2	0.01	100	6.64386	1.63683e-16	0.01	100	6.64386	1.41043e-16
CD46	0.01	100	6.64386	1.63683e-16	0.01	100	6.64386	1.41043e-16
ARFIP1	0.01	100	6.64386	1.63683e-16	0.01	100	6.64386	1.41043e-16
SART1	0.01	100	6.64386	1.63683e-16	0.01	100	6.64386	1.41043e-16
NDNF	0.01	100	6.64386	1.63683e-16	0.01	100	6.64386	1.41043e-16
CAPNS1	0.01	100	6.64386	1.63683e-16	0.01	100	6.64386	1.41043e-16
SMCHD1	0.01	100	6.64386	1.63683e-16	0.01	100	6.64386	1.41043e-16
TRIP12	0.01	100	6.64386	1.63683e-16	0.01	100	6.64386	1.41043e-16
CLDN3	0.01	100	6.64386	1.63683e-16	0.01	100	6.64386	1.41043e-16
POLA2	0.01	100	6.64386	1.63683e-16	0.01	100	6.64386	1.41043e-16
IRS2	0.01	100	6.64386	1.63683e-16	0.01	100	6.64386	1.41043e-16
ITFG3	0.01	100	6.64386	1.63683e-16	0.01	100	6.64386	1.41043e-16
ATXN2	0.01	100	6.64386	1.63683e-16	0.01	100	6.64386	1.41043e-16
SMNDC1	0.01	100	6.64386	1.63683e-16	0.01	100	6.64386	1.41043e-16
MAP1LC3B	0.01	100	6.64386	1.63683e-16	0.01	100	6.64386	1.41043e-16
CCDC97	0.01	100	6.64386	1.63683e-16	0.01	100	6.64386	1.41043e-16
ANAPC4	0.01	100	6.64386	1.63683e-16	0.01	100	6.64386	1.41043e-16
EFNA4	0.01	100	6.64386	1.63683e-16	0.01	100	6.64386	1.41043e-16
MMAB	0.01	100	6.64386	1.63683e-16	0.01	100	6.64386	1.41043e-16
SNX9	0.01	100	6.64386	1.63683e-16	0.01	100	6.64386	1.41043e-16
EGFL7	0.01	100	6.64386	1.63683e-16	0.01	100	6.64386	1.41043e-16
EPS8L1	0.01	100	6.64386	1.63683e-16	0.01	100	6.64386	1.41043e-16
MFAP1	0.01	100	6.64386	1.63683e-16	0.01	100	6.64386	1.41043e-16
TBL2	0.01	100	6.64386	1.63683e-16	0.01	100	6.64386	1.41043e-16
CCNB1	0.01	100	6.64386	1.63683e-16	0.01	100	6.64386	1.41043e-16
NANP	0.01	100	6.64386	1.63683e-16	0.01	100	6.64386	1.41043e-16
GPR125	0.01	100	6.64386	1.63683e-16	0.01	100	6.64386	1.41043e-16
METTL2B	0.01	100	6.64386	1.63683e-16	0.01	100	6.64386	1.41043e-16
C9orf114	0.01	100	6.64386	1.63683e-16	0.01	100	6.64386	1.41043e-16
TFPI2	0.01	100	6.64386	1.63683e-16	0.01	100	6.64386	1.41043e-16
PLEKHB2	0.01	100	6.64386	1.63683e-16	0.01	100	6.64386	1.41043e-16
BPGM	0.01	100	6.64386	1.63683e-16	0.01	100	6.64386	1.41043e-16
RNGTT	0.01	100	6.64386	1.63683e-16	0.01	100	6.64386	1.41043e-16
HSD17B12	0.01	100	6.64386	1.63683e-16	0.01	100	6.64386	1.41043e-16
LGALS8	0.01	100	6.64386	1.63683e-16	0.01	100	6.64386	1.41043e-16
IFI35	0.01	100	6.64386	1.63683e-16	0.01	100	6.64386	1.41043e-16
NME7	0.01	100	6.64386	1.63683e-16	0.01	100	6.64386	1.41043e-16
ACP5	0.01	100	6.64386	1.63683e-16	0.01	100	6.64386	1.41043e-16
CCDC47	0.01	100	6.64386	1.63683e-16	0.01	100	6.64386	1.41043e-16
PFDN1	0.01	100	6.64386	1.63683e-16	0.01	100	6.64386	1.41043e-16
KIAA1671	0.01	100	6.64386	1.63683e-16	0.01	100	6.64386	1.41043e-16
MAF1	0.01	100	6.64386	1.63683e-16	0.01	100	6.64386	1.41043e-16
ROS1	0.01	100	6.64386	1.63683e-16	0.01	100	6.64386	1.41043e-16
NFKBIE	0.01	100	6.64386	1.63683e-16	0.01	100	6.64386	1.41043e-16
GUCY2D	0.01	100	6.64386	1.63683e-16	0.01	100	6.64386	1.41043e-16
METTL16	0.01	100	6.64386	1.63683e-16	0.01	100	6.64386	1.41043e-16
MFSD4	0.01	100	6.64386	1.63683e-16	0.01	100	6.64386	1.41043e-16
ANKMY1	0.01	100	6.64386	1.63683e-16	0.01	100	6.64386	1.41043e-16
NECAP1	0.041	24.3902	4.60823	1.63683e-16	0.01	100	6.64386	1.41043e-16
POMGNT1	0.173	5.78035	2.53116	0.000290508	0.01	100	6.64386	1.41043e-16
PKLR	0.235	4.25532	2.08927	0.00154183	0.01	100	6.64386	1.41043e-16
CTSF	0.269	3.71747	1.89432	0.0839723	0.01	100	6.64386	1.41043e-16
LYPD6B	0.34	2.94118	1.55639	0.104716	0.01	100	6.64386	1.41043e-16
SLC39A6	0.375	2.66667	1.41504	0.219173	0.01	100	6.64386	1.41043e-16
GNAS	0.417	2.39808	1.26188	0.124076	0.01	100	6.64386	1.41043e-16
BMP3	0.421	2.3753	1.24811	0.142092	0.01	100	6.64386	1.41043e-16
GNPTG	0.431	2.32019	1.21424	0.01257	0.01	100	6.64386	1.41043e-16
NMRAL1	0.448	2.23214	1.15843	0.216984	0.01	100	6.64386	1.41043e-16
PUS3	0.449	2.22717	1.15521	0.489678	0.01	100	6.64386	1.41043e-16
MARK2	0.451	2.21729	1.1488	0.0302017	0.01	100	6.64386	1.41043e-16
TNFRSF1A	0.453	2.20751	1.14242	0.178914	0.01	100	6.64386	1.41043e-16
NOTCH2	0.455	2.1978	1.13606	0.00616135	0.01	100	6.64386	1.41043e-16
TELO2	0.455	2.1978	1.13606	0.565776	0.01	100	6.64386	1.41043e-16
NRF1	0.466	2.14592	1.1016	0.0777918	0.01	100	6.64386	1.41043e-16
GCA	0.47	2.12766	1.08927	0.420251	0.01	100	6.64386	1.41043e-16
OXR1	0.486	2.05761	1.04097	0.382207	0.01	100	6.64386	1.41043e-16
PCSK9	0.091	10.989	3.45799	1.63683e-16	0.056	17.8571	4.15843	1.41043e-16
ACTN3	0.123	8.13008	3.02327	1.44795e-14	0.058	17.2414	4.1078	1.41043e-16
FGG	0.054	18.5185	4.2109	1.63683e-16	0.085	11.7647	3.55639	1.41043e-16
RARRES1	0.307	3.25733	1.70369	5.25846e-09	0.104	9.61538	3.26534	9.34953e-15
SEMA5A	0.37	2.7027	1.4344	0.0673451	0.106	9.43396	3.23786	1.67046e-05
KLK10	0.326	3.06748	1.61706	2.84262e-08	0.111	9.00901	3.17137	6.52649e-14
FURIN	0.167	5.98802	2.58208	7.26313e-15	0.123	8.13008	3.02327	1.3521e-11
CP	0.285	3.50877	1.81097	4.35708e-10	0.124	8.06452	3.01159	1.32373e-12
IGSF8	0.277	3.61011	1.85204	9.68675e-09	0.125	8	3	2.6778e-12
TSPAN1	0.202	4.9505	2.30757	1.37918e-06	0.126	7.93651	2.9885	1.5898e-05
POP4	0.265	3.77358	1.91594	1.71735e-05	0.143	6.99301	2.80591	2.62322e-05
LSM5	0.01	100	6.64386	1.63683e-16	0.148	6.75676	2.75633	0.0014929
SLC39A10	0.273	3.663	1.87303	4.94006e-08	0.152	6.57895	2.71786	2.80237e-08
SERPINB12	0.194	5.15464	2.36587	0.0109371	0.154	6.49351	2.699	0.00108492
UFSP2	0.328	3.04878	1.60823	0.0132387	0.156	6.41026	2.68038	0.000351098
DUS2	0.459	2.17865	1.12343	0.0454717	0.156	6.41026	2.68038	9.6668e-06
PLTP	0.306	3.26797	1.7084	5.09768e-09	0.157	6.36943	2.67116	5.04295e-10
SEMA3B	0.387	2.58398	1.36959	5.8156e-06	0.161	6.21118	2.63487	8.19245e-10
NBL1	0.4	2.5	1.32193	0.071979	0.163	6.13497	2.61706	0.000851942
APOD	0.411	2.43309	1.28279	0.00609713	0.163	6.13497	2.61706	5.61921e-05
FGA	0.087	11.4943	3.52284	1.63683e-16	0.171	5.84795	2.54793	1.94392e-08
ARSA	0.01	100	6.64386	1.63683e-16	0.193	5.18135	2.37333	0.00247229
PRSS23	0.269	3.71747	1.89432	2.92663e-09	0.195	5.12821	2.35845	4.59069e-07
DYNLL2	0.289	3.46021	1.79086	0.000169199	0.197	5.07614	2.34373	0.00114523
ACAP2	0.352	2.84091	1.50635	0.000654968	0.198	5.05051	2.33643	3.12107e-05
WFDC2	0.308	3.24675	1.699	1.96922e-08	0.2	5	2.32193	6.77738e-08
C3	0.417	2.39808	1.26188	4.20255e-05	0.217	4.60829	2.20423	5.54927e-07
LTBP1	0.01	100	6.64386	1.63683e-16	0.221	4.52489	2.17788	0.00763601
MDK	0.305	3.27869	1.71312	4.31564e-09	0.225	4.44444	2.152	1.09695e-06
SIRT5	0.496	2.01613	1.01159	0.227284	0.226	4.42478	2.14561	0.00873866
HS6ST1	0.445	2.24719	1.16812	0.102239	0.243	4.11523	2.04097	0.0155892
LAMA5	0.437	2.28833	1.19429	0.000128085	0.255	3.92157	1.97143	1.12152e-05
EXTL2	0.487	2.05339	1.03801	0.479158	0.256	3.90625	1.96578	0.055129
NUDT18	0.01	100	6.64386	1.63683e-16	0.261	3.83142	1.93788	0.0344881
LXN	0.484	2.06612	1.04692	0.00209368	0.263	3.80228	1.92687	9.2113e-06
RPL37	0.01	100	6.64386	1.63683e-16	0.266	3.7594	1.9105	0.0207745
B3GNT3	0.376	2.65957	1.4112	0.000121482	0.267	3.74532	1.90509	0.000567662
KLK13	0.452	2.21239	1.14561	0.40392	0.267	3.74532	1.90509	0.0728879
MVK	0.337	2.96736	1.56918	0.23178	0.271	3.69004	1.88364	0.0832212
FAM118A	0.333	3.003	1.58641	0.0155087	0.273	3.663	1.87303	0.0325811
TRIOBP	0.229	4.36681	2.12658	0.00035449	0.283	3.53357	1.82113	0.0637533
EFNA1	0.357	2.80112	1.486	1.9916e-06	0.29	3.44828	1.78588	0.000142475
PAM	0.333	3.003	1.58641	7.53283e-08	0.293	3.41297	1.77103	0.000111703
ZG16	0.432	2.31481	1.2109	0.285577	0.301	3.32226	1.73216	0.0987628
AGRN	0.493	2.0284	1.02034	0.00170195	0.304	3.28947	1.71786	0.000202546
FAM83H	0.307	3.25733	1.70369	0.0644256	0.306	3.26797	1.7084	0.0955319
SERINC5	0.382	2.6178	1.38836	0.0437237	0.306	3.26797	1.7084	0.0736086
ZZEF1	0.225	4.44444	2.152	0.0476827	0.308	3.24675	1.699	0.168941
SRGN	0.273	3.663	1.87303	1.76169e-09	0.309	3.23625	1.69432	0.000265698
CLDN7	0.42	2.38095	1.25154	0.0984253	0.313	3.19489	1.67577	0.0817235
LFNG	0.411	2.43309	1.28279	0.015184	0.314	3.18471	1.67116	0.0113518
CPE	0.305	3.27869	1.71312	4.27962e-09	0.325	3.07692	1.62149	0.000558721
IGFBP2	0.372	2.68817	1.42663	1.94633e-06	0.326	3.06748	1.61706	0.000583178
CANT1	0.448	2.23214	1.15843	0.00125462	0.327	3.0581	1.61264	0.000573287
OAS1	0.358	2.7933	1.48197	0.00648319	0.33	3.0303	1.59946	0.0856268
SEMA4B	0.427	2.34192	1.22769	0.000318306	0.331	3.02115	1.5951	0.00153788
EFNA5	0.411	2.43309	1.28279	0.00724588	0.333	3.003	1.58641	0.0197845
RAP1A	0.379	2.63852	1.39973	0.0442304	0.336	2.97619	1.57347	0.106785
CNTLN	0.409	2.44499	1.28983	0.117957	0.337	2.96736	1.56918	0.129893
B3GAT3	0.341	2.93255	1.55216	0.00128939	0.339	2.94985	1.56064	0.0205957
RCL1	0.328	3.04878	1.60823	0.00473525	0.34	2.94118	1.55639	0.127685
CBX5	0.406	2.46305	1.30045	0.00049364	0.341	2.93255	1.55216	0.00355429
IGSF3	0.01	100	6.64386	1.63683e-16	0.342	2.92398	1.54793	0.208787
CEP170	0.461	2.1692	1.11716	0.123564	0.342	2.92398	1.54793	0.127685
LGALS3BP	0.36	2.77778	1.47393	7.8762e-07	0.343	2.91545	1.54372	0.00115884
SMOC1	0.219	4.56621	2.191	1.44795e-14	0.344	2.90698	1.53952	0.00122386
TINAGL1	0.278	3.59712	1.84684	0.00424771	0.347	2.88184	1.52699	0.143514
CRIM1	0.322	3.10559	1.63487	5.32061e-06	0.347	2.88184	1.52699	0.0083728
PTPRS	0.297	3.367	1.75147	7.75635e-09	0.348	2.87356	1.52284	0.00125621
ADAM10	0.371	2.69542	1.43051	3.60965e-05	0.35	2.85714	1.51457	0.00136119
PLEKHM2	0.411	2.43309	1.28279	0.445903	0.35	2.85714	1.51457	0.248501
EPHB4	0.449	2.22717	1.15521	0.0103277	0.351	2.849	1.51046	0.0192366
PODXL	0.297	3.367	1.75147	2.01936e-05	0.352	2.84091	1.50635	0.0513191
PLOD3	0.489	2.04499	1.03209	0.00145093	0.352	2.84091	1.50635	0.00168986
NOTCH3	0.472	2.11864	1.08314	0.00297623	0.353	2.83286	1.50226	0.00236974
RPRD1A	0.01	100	6.64386	1.63683e-16	0.354	2.82486	1.49818	0.172654
B2M	0.293	3.41297	1.77103	2.21778e-08	0.354	2.82486	1.49818	0.00183604
HLA-C	0.369	2.71003	1.43831	0.00300671	0.355	2.8169	1.49411	0.0338403
MUC13	0.305	3.27869	1.71312	0.00332619	0.358	2.7933	1.48197	0.129358
GALNT12	0.01	100	6.64386	1.63683e-16	0.365	2.73973	1.45403	0.258119
VEGFC	0.439	2.2779	1.18771	0.0294121	0.371	2.69542	1.43051	0.0692965
GALNT6	0.309	3.23625	1.69432	0.00375895	0.373	2.68097	1.42275	0.167328
TWSG1	0.324	3.08642	1.62593	6.22454e-06	0.377	2.65252	1.40736	0.0242546
GTF2H2	0.481	2.079	1.05589	0.0786251	0.379	2.63852	1.39973	0.17965
MTHFD2	0.155	6.45161	2.68966	3.26542e-06	0.38	2.63158	1.39593	0.204672
SPAG7	0.471	2.12314	1.0862	0.496032	0.381	2.62467	1.39214	0.299887
ATP1B3	0.392	2.55102	1.35107	0.0930423	0.382	2.6178	1.38836	0.229531
XAF1	0.287	3.48432	1.80088	0.000185052	0.383	2.61097	1.38458	0.165116
PTPRF	0.314	3.18471	1.67116	1.15279e-08	0.39	2.5641	1.35845	0.00609678
CPM	0.324	3.08642	1.62593	0.000605965	0.392	2.55102	1.35107	0.197457
CLU	0.345	2.89855	1.53533	6.49686e-07	0.392	2.55102	1.35107	0.008535
MYD88	0.483	2.07039	1.0499	0.0312465	0.393	2.54453	1.3474	0.0546866
CD36	0.425	2.35294	1.23447	0.0229486	0.399	2.50627	1.32554	0.0767752
PRKY	0.01	100	6.64386	1.63683e-16	0.408	2.45098	1.29336	0.271519
WBP2	0.39	2.5641	1.35845	0.0262718	0.409	2.44499	1.28983	0.267735
SIL1	0.494	2.02429	1.01742	0.0641719	0.411	2.43309	1.28279	0.210769
MMP15	0.425	2.35294	1.23447	0.0211397	0.412	2.42718	1.27928	0.143235
XYLT2	0.335	2.98507	1.57777	0.00748002	0.416	2.40385	1.26534	0.30867
SEMA3G	0.337	2.96736	1.56918	0.0108284	0.417	2.39808	1.26188	0.302114
HLA-C	0.342	2.92398	1.54793	1.8035e-06	0.417	2.39808	1.26188	0.0135123
SDC4	0.295	3.38983	1.76121	3.78892e-08	0.418	2.39234	1.25843	0.0210345
HSPG2	0.441	2.26757	1.18115	0.000161505	0.424	2.35849	1.23786	0.0158855
CST3	0.459	2.17865	1.12343	0.000390263	0.427	2.34192	1.22769	0.0174695
ERVMER34-1	0.477	2.09644	1.06794	0.0214113	0.429	2.331	1.22095	0.0832535
MEPCE	0.382	2.6178	1.38836	0.403941	0.43	2.32558	1.21759	0.455927
RPL10	0.418	2.39234	1.25843	0.0207246	0.43	2.32558	1.21759	0.127685
RPL27A	0.469	2.1322	1.09234	0.0526244	0.431	2.32019	1.21424	0.130847
CDH3	0.332	3.01205	1.59074	0.000156345	0.432	2.31481	1.2109	0.118332
B3GNT7	0.49	2.04082	1.02915	0.0923068	0.432	2.31481	1.2109	0.281891
STC2	0.139	7.19424	2.84684	1.63683e-16	0.433	2.30947	1.20756	0.0172312
SLC6A6	0.391	2.55754	1.35476	0.00855069	0.438	2.28311	1.191	0.267735
NUCB1	0.437	2.28833	1.19429	0.278727	0.438	2.28311	1.191	0.36537
CHST3	0.38	2.63158	1.39593	0.225833	0.439	2.2779	1.18771	0.427763
RPL34	0.398	2.51256	1.32916	0.00207313	0.45	2.22222	1.152	0.119571
CLSTN1	0.495	2.0202	1.0145	0.0198093	0.455	2.1978	1.13606	0.0757714
CHRAC1	0.493	2.0284	1.02034	0.0666743	0.459	2.17865	1.12343	0.17965
LMAN1	0.01	100	6.64386	1.63683e-16	0.467	2.14133	1.09851	0.5326
KIF23	0.496	2.01613	1.01159	0.0139161	0.467	2.14133	1.09851	0.0887885
SEMA3C	0.456	2.19298	1.13289	0.000345688	0.47	2.12766	1.08927	0.0472314
FBXO45	0.01	100	6.64386	1.63683e-16	0.471	2.12314	1.0862	0.543615
CLSTN1	0.495	2.0202	1.0145	0.00184068	0.473	2.11416	1.08009	0.05036
FLRT3	0.433	2.30947	1.20756	0.0243208	0.476	2.10084	1.07097	0.228535
RPL11	0.472	2.11864	1.08314	0.00252303	0.481	2.079	1.05589	0.0877765
GPR126	0.476	2.10084	1.07097	0.00427777	0.482	2.07469	1.05289	0.0771451
GPC1	0.436	2.29358	1.1976	0.000371078	0.485	2.06186	1.04394	0.064553
APP	0.47	2.12766	1.08927	0.00064989	0.487	2.05339	1.03801	0.0646986
TCN1	0.201	4.97512	2.31473	0.00132433	0.489	2.04499	1.03209	0.5014
RTKN	0.01	100	6.64386	1.63683e-16	0.493	2.0284	1.02034	0.574264
RPL10A	0.455	2.1978	1.13606	0.000351302	0.493	2.0284	1.02034	0.0734086
RPL14	0.471	2.12314	1.0862	0.0233832	0.494	2.02429	1.01742	0.220435
PRKAB2	0.498	2.00803	1.00578	0.0567454	0.494	2.02429	1.01742	0.371417
NAGA	0.01	100	6.64386	1.63683e-16	0.495	2.0202	1.0145	0.51626
MASP2	0.404	2.47525	1.30757	0.330013	0.497	2.01207	1.00868	0.574285
EZH2	0.01	100	6.64386	1.63683e-16	0.498	2.00803	1.00578	0.613932
PTK7	0.449	2.22717	1.15521	0.0007296	0.502	1.99203	0.994241	0.112327
SIRPA	0.453	2.20751	1.14242	0.0465514	0.502	1.99203	0.994241	0.489729
YLPM1	0.276	3.62319	1.85726	0.00200781	0.503	1.98807	0.99137	0.488259
RPL28	0.471	2.12314	1.0862	0.0688872	0.503	1.98807	0.99137	0.349975
RPL4	0.474	2.1097	1.07704	0.023058	0.503	1.98807	0.99137	0.237765
BMP2	0.244	4.09836	2.03505	8.4755e-07	0.506	1.97628	0.982791	0.37123
CTSV	0.48	2.08333	1.05889	0.00812454	0.508	1.9685	0.9771	0.223282
B4GALT1	0.392	2.55102	1.35107	1.61873e-05	0.52	1.92308	0.943416	0.111226
RPL26	0.433	2.30947	1.20756	0.000569539	0.521	1.91939	0.940645	0.17034
CA9	0.172	5.81395	2.53952	4.31085e-06	0.524	1.9084	0.932361	0.585184
CD9	0.44	2.27273	1.18442	0.0160627	0.529	1.89036	0.91866	0.324734
PCDH7	0.265	3.77358	1.91594	0.000328725	0.532	1.8797	0.910502	0.560637
PCDH1	0.39	2.5641	1.35845	0.000118125	0.541	1.84843	0.8863	0.16912
UROS	0.01	100	6.64386	1.63683e-16	0.542	1.84502	0.883635	0.624771
HERC1	0.438	2.28311	1.191	0.0651128	0.546	1.8315	0.873027	0.613974
LYPD3	0.476	2.10084	1.07097	0.0154409	0.547	1.82815	0.870387	0.346713
ATP6AP2	0.481	2.079	1.05589	0.0699698	0.548	1.82482	0.867752	0.468114
RPL13A	0.486	2.05761	1.04097	0.0839723	0.55	1.81818	0.862496	0.41504
QSOX1	0.409	2.44499	1.28983	2.53838e-05	0.554	1.80505	0.852042	0.182432
KIAA0319	0.01	100	6.64386	1.63683e-16	0.558	1.79211	0.841663	0.645791
B3GNT2	0.498	2.00803	1.00578	0.129361	0.567	1.76367	0.818579	0.624554
GMDS	0.467	2.14133	1.09851	0.00189298	0.569	1.75747	0.813499	0.249501
GPC6	0.457	2.18818	1.12973	0.502281	0.573	1.7452	0.803393	0.732931
CHEK2	0.307	3.25733	1.70369	0.00562687	0.576	1.73611	0.795859	0.681787
SPINT2	0.376	2.65957	1.4112	0.00256592	0.576	1.73611	0.795859	0.446747
CD55	0.252	3.96825	1.9885	2.89557e-09	0.578	1.7301	0.790859	0.223447
H2AFY2	0.245	4.08163	2.02915	0.00239537	0.579	1.72712	0.788365	0.675302
RPL36	0.453	2.20751	1.14242	0.013717	0.58	1.72414	0.785875	0.555027
COL4A1	0.382	2.6178	1.38836	0.153692	0.582	1.71821	0.780909	0.690055
RPL17	0.476	2.10084	1.07097	0.0023569	0.582	1.71821	0.780909	0.281245
TSPAN14	0.494	2.02429	1.01742	0.053989	0.585	1.7094	0.773491	0.593094
CFDP1	0.343	2.91545	1.54372	0.0225368	0.588	1.70068	0.766112	0.715911
NDRG1	0.367	2.7248	1.44615	0.00347969	0.591	1.69205	0.75877	0.537009
ST14	0.475	2.10526	1.074	0.000824504	0.594	1.6835	0.751465	0.272907
DAG1	0.478	2.09205	1.06492	0.000584375	0.599	1.66945	0.739372	0.286806
SORT1	0.499	2.00401	1.00289	0.0942947	0.613	1.63132	0.706041	0.593094
SCYL1	0.488	2.04918	1.03505	0.05559	0.625	1.6	0.678072	0.685093
TIMP1	0.358	2.7933	1.48197	6.66191e-07	0.63	1.5873	0.666576	0.371105
EGLN1	0.01	100	6.64386	1.63683e-16	0.633	1.57978	0.659723	0.824173
NNMT	0.43	2.32558	1.21759	0.0107443	0.634	1.57729	0.657445	0.667565
CD109	0.497	2.01207	1.00868	0.00364376	0.635	1.5748	0.655172	0.384995
RPL13	0.417	2.39808	1.26188	0.0194845	0.636	1.57233	0.652901	0.633943
ITFG2	0.01	100	6.64386	1.63683e-16	0.655	1.52672	0.610433	0.851798
PRNP	0.458	2.18341	1.12658	0.0290288	0.655	1.52672	0.610433	0.732845
LAMB1	0.406	2.46305	1.30045	2.00642e-05	0.665	1.50376	0.588574	0.477888
